# Supplementary material for: An ALS-associated mutation dysregulates microglia-derived extracellular microRNAs in a sex-specific manner
Source: Dis Model Mech. 2024 May 29;17(5):dmm050638. doi: 10.1242/dmm.050638 (PMC11152562; doi:10.1242/dmm.050638)
Supplement: Table S1. [file dmm-17-050638-TableS1.xlsx]

## Sheet: Table S1
miRNA	Base mean	Log2(fold-change)	Log2(fold-change) standard error	Test statistic	P-value	FDR	Sex	Comparison	Question tested
mmu-miR-27b-5p	19.6463	6.49277	1.84452	3.52002	0.000431507	0.0655935	M	LPS vs Vehicle	How does the miRNA expression for the LPS treatment compare to the Vehicle treatment, after controlling for the genotype effect?
mmu-miR-296-5p	21.6532	-5.91166	1.69924	-3.47901	0.000503275	0.0655935	M	LPS vs Vehicle	How does the miRNA expression for the LPS treatment compare to the Vehicle treatment, after controlling for the genotype effect?
mmu-miR-34c-5p	25.2453	6.61032	1.81931	3.63343	0.000279679	0.0655935	M	LPS vs Vehicle	How does the miRNA expression for the LPS treatment compare to the Vehicle treatment, after controlling for the genotype effect?
mmu-let-7e-5p	59.7962	3.68644	1.12112	3.28817	0.0010084	0.0985715	M	LPS vs Vehicle	How does the miRNA expression for the LPS treatment compare to the Vehicle treatment, after controlling for the genotype effect?
mmu-miR-191-5p	98.0486	-2.72629	0.643582	-4.23612	2.27e-05	0.00889179	F	LPS vs Vehicle	How does the miRNA expression for the LPS treatment compare to the Vehicle treatment, after controlling for the genotype effect?
mmu-miR-27b-5p	13.1765	6.52893	1.6516	3.9531	7.71e-05	0.0150819	F	LPS vs Vehicle	How does the miRNA expression for the LPS treatment compare to the Vehicle treatment, after controlling for the genotype effect?
mmu-miR-1b-5p	17.1868	-6.40718	1.69479	-3.78052	0.000156502	0.0168491	F	LPS vs Vehicle	How does the miRNA expression for the LPS treatment compare to the Vehicle treatment, after controlling for the genotype effect?
mmu-miR-6236	77.9461	-2.09511	0.557743	-3.75641	0.00017237	0.0168491	F	LPS vs Vehicle	How does the miRNA expression for the LPS treatment compare to the Vehicle treatment, after controlling for the genotype effect?
mmu-miR-425-3p	94.467	-2.63624	0.716376	-3.67997	0.00023326	0.0182409	F	LPS vs Vehicle	How does the miRNA expression for the LPS treatment compare to the Vehicle treatment, after controlling for the genotype effect?
mmu-miR-6988-3p	25.4147	6.41592	1.78461	3.59514	0.000324218	0.0185373	F	LPS vs Vehicle	How does the miRNA expression for the LPS treatment compare to the Vehicle treatment, after controlling for the genotype effect?
mmu-miR-8117	5.47507	5.12716	1.42855	3.58906	0.00033187	0.0185373	F	LPS vs Vehicle	How does the miRNA expression for the LPS treatment compare to the Vehicle treatment, after controlling for the genotype effect?
mmu-miR-34c-5p	33.5564	6.07622	1.7707	3.43153	0.000600188	0.0293342	F	LPS vs Vehicle	How does the miRNA expression for the LPS treatment compare to the Vehicle treatment, after controlling for the genotype effect?
mmu-miR-30d-5p	80.1728	-2.79598	0.828835	-3.37338	0.000742502	0.0322576	F	LPS vs Vehicle	How does the miRNA expression for the LPS treatment compare to the Vehicle treatment, after controlling for the genotype effect?
mmu-miR-16-5p	96.0416	-2.51013	0.759528	-3.30486	0.000950237	0.0341437	F	LPS vs Vehicle	How does the miRNA expression for the LPS treatment compare to the Vehicle treatment, after controlling for the genotype effect?
mmu-miR-328-3p	61.4646	-4.85743	1.49245	-3.25468	0.00113521	0.0341437	F	LPS vs Vehicle	How does the miRNA expression for the LPS treatment compare to the Vehicle treatment, after controlling for the genotype effect?
mmu-miR-340-3p	25.8248	6.08272	1.84232	3.30166	0.000961145	0.0341437	F	LPS vs Vehicle	How does the miRNA expression for the LPS treatment compare to the Vehicle treatment, after controlling for the genotype effect?
mmu-miR-7015-3p	38.4138	5.70688	1.74358	3.27308	0.00106381	0.0341437	F	LPS vs Vehicle	How does the miRNA expression for the LPS treatment compare to the Vehicle treatment, after controlling for the genotype effect?
mmu-miR-30e-3p	92.3381	-2.59363	0.80276	-3.23089	0.00123404	0.0344651	F	LPS vs Vehicle	How does the miRNA expression for the LPS treatment compare to the Vehicle treatment, after controlling for the genotype effect?
mmu-miR-29b-1-5p	2.73207	3.77208	1.19201	3.16447	0.00155365	0.0367578	F	LPS vs Vehicle	How does the miRNA expression for the LPS treatment compare to the Vehicle treatment, after controlling for the genotype effect?
mmu-miR-5100	4.90058	4.2345	1.34163	3.15624	0.00159817	0.0367578	F	LPS vs Vehicle	How does the miRNA expression for the LPS treatment compare to the Vehicle treatment, after controlling for the genotype effect?
mmu-miR-5106	23.824	5.63568	1.78138	3.16366	0.00155799	0.0367578	F	LPS vs Vehicle	How does the miRNA expression for the LPS treatment compare to the Vehicle treatment, after controlling for the genotype effect?
mmu-miR-339-5p	88.7979	-3.97041	1.27913	-3.10399	0.00190927	0.0373262	F	LPS vs Vehicle	How does the miRNA expression for the LPS treatment compare to the Vehicle treatment, after controlling for the genotype effect?
mmu-miR-466i-5p	6.44101	4.33861	1.39255	3.11559	0.00183578	0.0373262	F	LPS vs Vehicle	How does the miRNA expression for the LPS treatment compare to the Vehicle treatment, after controlling for the genotype effect?
mmu-miR-7062-5p	21.5938	5.45146	1.74407	3.12571	0.00177378	0.0373262	F	LPS vs Vehicle	How does the miRNA expression for the LPS treatment compare to the Vehicle treatment, after controlling for the genotype effect?
mmu-miR-26b-3p	14.0738	5.58152	1.86375	2.99478	0.00274643	0.0466893	F	LPS vs Vehicle	How does the miRNA expression for the LPS treatment compare to the Vehicle treatment, after controlling for the genotype effect?
mmu-miR-511-3p	2.2743	3.38935	1.12703	3.00734	0.00263544	0.0466893	F	LPS vs Vehicle	How does the miRNA expression for the LPS treatment compare to the Vehicle treatment, after controlling for the genotype effect?
mmu-miR-8109	2.2743	3.38935	1.12703	3.00734	0.00263544	0.0466893	F	LPS vs Vehicle	How does the miRNA expression for the LPS treatment compare to the Vehicle treatment, after controlling for the genotype effect?
mmu-miR-192-5p	93.7509	-2.21612	0.745729	-2.97175	0.00296105	0.0482404	F	LPS vs Vehicle	How does the miRNA expression for the LPS treatment compare to the Vehicle treatment, after controlling for the genotype effect?
mmu-miR-8112	6.61667	4.4322	1.5085	2.93816	0.00330169	0.0516384	F	LPS vs Vehicle	How does the miRNA expression for the LPS treatment compare to the Vehicle treatment, after controlling for the genotype effect?
mmu-miR-182-5p	12.5999	4.82053	1.67694	2.8746	0.00404542	0.0572917	F	LPS vs Vehicle	How does the miRNA expression for the LPS treatment compare to the Vehicle treatment, after controlling for the genotype effect?
mmu-miR-501-3p	74.5816	-4.10299	1.41963	-2.89019	0.00385009	0.0572917	F	LPS vs Vehicle	How does the miRNA expression for the LPS treatment compare to the Vehicle treatment, after controlling for the genotype effect?
mmu-miR-712-3p	27.4741	5.12412	1.78531	2.87015	0.00410273	0.0572917	F	LPS vs Vehicle	How does the miRNA expression for the LPS treatment compare to the Vehicle treatment, after controlling for the genotype effect?
mmu-miR-29a-3p	89.2494	-2.04505	0.715541	-2.85804	0.00426261	0.0574717	F	LPS vs Vehicle	How does the miRNA expression for the LPS treatment compare to the Vehicle treatment, after controlling for the genotype effect?
mmu-miR-703	1.98623	3.05089	1.07645	2.83421	0.00459385	0.0598732	F	LPS vs Vehicle	How does the miRNA expression for the LPS treatment compare to the Vehicle treatment, after controlling for the genotype effect?
mmu-let-7k	16.0029	4.70127	1.70588	2.75592	0.00585275	0.0738202	F	LPS vs Vehicle	How does the miRNA expression for the LPS treatment compare to the Vehicle treatment, after controlling for the genotype effect?
mmu-miR-1947-5p	10.7429	4.91329	1.80005	2.72953	0.00634253	0.0774978	F	LPS vs Vehicle	How does the miRNA expression for the LPS treatment compare to the Vehicle treatment, after controlling for the genotype effect?
mmu-miR-212-3p	2.21953	-2.94461	1.08994	-2.70162	0.00690025	0.0795562	F	LPS vs Vehicle	How does the miRNA expression for the LPS treatment compare to the Vehicle treatment, after controlling for the genotype effect?
mmu-miR-3473f	1.82619	2.82211	1.04493	2.70077	0.00691793	0.0795562	F	LPS vs Vehicle	How does the miRNA expression for the LPS treatment compare to the Vehicle treatment, after controlling for the genotype effect?
mmu-miR-690	13.7436	4.55767	1.69953	2.68171	0.00732458	0.0818261	F	LPS vs Vehicle	How does the miRNA expression for the LPS treatment compare to the Vehicle treatment, after controlling for the genotype effect?
mmu-miR-1943-5p	13.139	4.76983	1.78914	2.666	0.00767602	0.0833701	F	LPS vs Vehicle	How does the miRNA expression for the LPS treatment compare to the Vehicle treatment, after controlling for the genotype effect?
mmu-miR-3076-5p	1.85063	2.62258	1.00233	2.61649	0.00888396	0.0938818	F	LPS vs Vehicle	How does the miRNA expression for the LPS treatment compare to the Vehicle treatment, after controlling for the genotype effect?
