# Supplementary material for: An ALS-associated mutation dysregulates microglia-derived extracellular microRNAs in a sex-specific manner
Source: Dis Model Mech. 2024 May 29;17(5):dmm050638. doi: 10.1242/dmm.050638 (PMC11152562; doi:10.1242/dmm.050638)
Supplement: Table S2. [file dmm-17-050638-TableS2.xlsx]

## Sheet: Table S2
miRNA	Base mean	Log2(fold-change)	Log2(fold-change) standard error	Test statistic	P-value	FDR	Sex	Comparison	Question tested
mmu-miR-9-3p	25.4549	15.3554	3.70389	4.14574	3.39e-05	0.0132441	F	TARDBP–/+ vs TARDBP–/–	How does the miRNA expression in TARDBP–/+ compare to TARDBP−/−, after controlling for the treatment effect?
mmu-miR-877-5p	11.4615	13.2481	3.5394	3.74303	0.000181817	0.0355452	F	TARDBP–/+ vs TARDBP–/–	How does the miRNA expression in TARDBP–/+ compare to TARDBP−/−, after controlling for the treatment effect?
mmu-miR-101a-3p	72.6808	-20.0927	5.8614	-3.42797	0.000608124	0.0594441	F	TARDBP–/M337V vs TARDBP–/–	How does the miRNA expression in TARDBP–/M337V compare to TARDBP−/−, after controlling for the treatment effect?
mmu-miR-7062-5p	21.5938	22.6942	6.57488	3.45166	0.000557151	0.0594441	F	TARDBP–/M337V vs TARDBP–/–	How does the miRNA expression in TARDBP–/M337V compare to TARDBP−/−, after controlling for the treatment effect?
mmu-miR-877-5p	11.4615	21.8228	6.34501	3.43937	0.000583077	0.0594441	F	TARDBP–/M337V vs TARDBP–/–	How does the miRNA expression in TARDBP–/M337V compare to TARDBP−/−, after controlling for the treatment effect?
mmu-miR-9-3p	25.4549	23.6076	6.60572	3.57382	0.000351817	0.0594441	F	TARDBP–/M337V vs TARDBP–/–	How does the miRNA expression in TARDBP–/M337V compare to TARDBP−/−, after controlling for the treatment effect?
mmu-miR-421-3p	58.1232	11.3692	3.44175	3.30332	0.000955489	0.0747192	F	TARDBP–/M337V vs TARDBP–/–	How does the miRNA expression in TARDBP–/M337V compare to TARDBP−/−, after controlling for the treatment effect?
mmu-miR-9-3p	25.4549	37.3448	9.71567	3.84377	0.000121161	0.0473739	F	TARDBPM337V/M337V vs TARDBP–/–	How does the miRNA expression in TARDBPM337V/M337V compare to TARDBP−/−, after controlling for the treatment effect?
mmu-miR-421-3p	58.1232	18.0609	5.07081	3.56174	0.00036841	0.0720241	F	TARDBPM337V/M337V vs TARDBP–/–	How does the miRNA expression in TARDBPM337V/M337V compare to TARDBP−/−, after controlling for the treatment effect?
mmu-miR-101a-3p	72.6808	-26.7448	8.60028	-3.10976	0.0018724	0.0847185	F	TARDBPM337V/M337V vs TARDBP–/–	How does the miRNA expression in TARDBPM337V/M337V compare to TARDBP−/−, after controlling for the treatment effect?
mmu-miR-188-5p	17.9944	28.1293	8.59456	3.27292	0.00106441	0.0847185	F	TARDBPM337V/M337V vs TARDBP–/–	How does the miRNA expression in TARDBPM337V/M337V compare to TARDBP−/−, after controlling for the treatment effect?
mmu-miR-33-5p	21.7834	30	9.39629	3.19275	0.00140926	0.0847185	F	TARDBPM337V/M337V vs TARDBP–/–	How does the miRNA expression in TARDBPM337V/M337V compare to TARDBP−/−, after controlling for the treatment effect?
mmu-miR-378a-5p	35.9517	24.244	7.82635	3.09774	0.00195004	0.0847185	F	TARDBPM337V/M337V vs TARDBP–/–	How does the miRNA expression in TARDBPM337V/M337V compare to TARDBP−/−, after controlling for the treatment effect?
mmu-miR-505-5p	40.0198	27.6036	8.38878	3.29053	0.000999972	0.0847185	F	TARDBPM337V/M337V vs TARDBP–/–	How does the miRNA expression in TARDBPM337V/M337V compare to TARDBP−/−, after controlling for the treatment effect?
mmu-miR-7062-5p	21.5938	30	9.5959	3.12634	0.00176999	0.0847185	F	TARDBPM337V/M337V vs TARDBP–/–	How does the miRNA expression in TARDBPM337V/M337V compare to TARDBP−/−, after controlling for the treatment effect?
mmu-miR-877-5p	11.4615	30.1789	9.27049	3.25537	0.00113244	0.0847185	F	TARDBPM337V/M337V vs TARDBP–/–	How does the miRNA expression in TARDBPM337V/M337V compare to TARDBP−/−, after controlling for the treatment effect?
mmu-miR-1839-3p	13.9555	26.6287	8.84517	3.01053	0.00260793	0.0985563	F	TARDBPM337V/M337V vs TARDBP–/–	How does the miRNA expression in TARDBPM337V/M337V compare to TARDBP−/−, after controlling for the treatment effect?
mmu-miR-26a-2-3p	5.19586	25.0899	8.43764	2.97356	0.00294362	0.0985563	F	TARDBPM337V/M337V vs TARDBP–/–	How does the miRNA expression in TARDBPM337V/M337V compare to TARDBP−/−, after controlling for the treatment effect?
mmu-miR-3535	20.896	24.6585	8.31595	2.96521	0.00302475	0.0985563	F	TARDBPM337V/M337V vs TARDBP–/–	How does the miRNA expression in TARDBPM337V/M337V compare to TARDBP−/−, after controlling for the treatment effect?
