# Supplementary material for: An ALS-associated mutation dysregulates microglia-derived extracellular microRNAs in a sex-specific manner
Source: Dis Model Mech. 2024 May 29;17(5):dmm050638. doi: 10.1242/dmm.050638 (PMC11152562; doi:10.1242/dmm.050638)
Supplement: Table S3. [file dmm-17-050638-TableS3.xlsx]

## Sheet: Table S3
miRNA	Base mean	Log2(fold-change)	Log2(fold-change) standard error	Test statistic	P-value	FDR	Sex	Comparison	Question tested
mmu-miR-690	10.1562	-9.71272	2.55251	-3.80517	0.000141706	0.0277036	M	(LPS vs Vehicle in TARDBP–/+) vs (LPS vs Vehicle in TARDBP–/–)	How does the difference in miRNA expression between LPS and Vehicle treatments for TARDBP–/+ compare to that same difference for TARDBP–/–?
mmu-miR-7033-5p	14.6894	-8.55166	2.20812	-3.87282	0.000107585	0.0277036	M	(LPS vs Vehicle in TARDBP–/+) vs (LPS vs Vehicle in TARDBP–/–)	How does the difference in miRNA expression between LPS and Vehicle treatments for TARDBP–/+ compare to that same difference for TARDBP–/–?
mmu-let-7e-5p	59.7962	-5.51519	1.5417	-3.57733	0.00034712	0.0452413	M	(LPS vs Vehicle in TARDBP–/+) vs (LPS vs Vehicle in TARDBP–/–)	How does the difference in miRNA expression between LPS and Vehicle treatments for TARDBP–/+ compare to that same difference for TARDBP–/–?
mmu-miR-34c-5p	25.2453	-8.30506	2.44937	-3.39069	0.000697169	0.0622471	M	(LPS vs Vehicle in TARDBP–/+) vs (LPS vs Vehicle in TARDBP–/–)	How does the difference in miRNA expression between LPS and Vehicle treatments for TARDBP–/+ compare to that same difference for TARDBP–/–?
mmu-miR-7062-5p	14.9696	-7.23376	2.15664	-3.35418	0.000795999	0.0622471	M	(LPS vs Vehicle in TARDBP–/+) vs (LPS vs Vehicle in TARDBP–/–)	How does the difference in miRNA expression between LPS and Vehicle treatments for TARDBP–/+ compare to that same difference for TARDBP–/–?
mmu-miR-450b-3p	13.629	-7.74444	2.4389	-3.17538	0.00149642	0.0975167	M	(LPS vs Vehicle in TARDBP–/+) vs (LPS vs Vehicle in TARDBP–/–)	How does the difference in miRNA expression between LPS and Vehicle treatments for TARDBP–/+ compare to that same difference for TARDBP–/–?
mmu-miR-3064-5p	14.3245	-6.90979	2.21055	-3.12582	0.00177309	0.09904	M	(LPS vs Vehicle in TARDBP–/+) vs (LPS vs Vehicle in TARDBP–/–)	How does the difference in miRNA expression between LPS and Vehicle treatments for TARDBP–/+ compare to that same difference for TARDBP–/–?
mmu-miR-183-5p	10.5418	10.1022	2.31618	4.36156	1.29136e-05	0.00251843	M	(LPS vs Vehicle in TARDBP–/M337V) vs (LPS vs Vehicle in TARDBP–/–)	How does the difference in miRNA expression between LPS and Vehicle treatments for TARDBP–/M337V compare to that same difference for TARDBP–/–?
mmu-miR-1981-3p	14.2802	10.4365	2.44267	4.27257	1.9323e-05	0.00251843	M	(LPS vs Vehicle in TARDBP–/M337V) vs (LPS vs Vehicle in TARDBP–/–)	How does the difference in miRNA expression between LPS and Vehicle treatments for TARDBP–/M337V compare to that same difference for TARDBP–/–?
mmu-miR-34c-5p	25.2453	-11.5176	2.57683	-4.4697	7.83307e-06	0.00251843	M	(LPS vs Vehicle in TARDBP–/M337V) vs (LPS vs Vehicle in TARDBP–/–)	How does the difference in miRNA expression between LPS and Vehicle treatments for TARDBP–/M337V compare to that same difference for TARDBP–/–?
mmu-miR-27b-5p	19.6463	-10.953	2.61514	-4.18828	2.81071e-05	0.00274747	M	(LPS vs Vehicle in TARDBP–/M337V) vs (LPS vs Vehicle in TARDBP–/–)	How does the difference in miRNA expression between LPS and Vehicle treatments for TARDBP–/M337V compare to that same difference for TARDBP–/–?
mmu-miR-28a-5p	20.296	7.06275	2.10154	3.36075	0.00077732	0.052848	M	(LPS vs Vehicle in TARDBP–/M337V) vs (LPS vs Vehicle in TARDBP–/–)	How does the difference in miRNA expression between LPS and Vehicle treatments for TARDBP–/M337V compare to that same difference for TARDBP–/–?
mmu-miR-5123	31.3863	7.03587	2.10087	3.34902	0.000810967	0.052848	M	(LPS vs Vehicle in TARDBP–/M337V) vs (LPS vs Vehicle in TARDBP–/–)	How does the difference in miRNA expression between LPS and Vehicle treatments for TARDBP–/M337V compare to that same difference for TARDBP–/–?
mmu-miR-296-5p	21.6532	10.8096	2.40529	4.49408	6.99e-06	0.00220092	M	(LPS vs Vehicle in TARDBPM337V/M337V) vs (LPS vs Vehicle in TARDBP–/–)	How does the difference in miRNA expression between LPS and Vehicle treatments for TARDBPM337V/M337V compare to that same difference for TARDBP–/–?
mmu-miR-27b-5p	19.6463	-10.3255	2.60936	-3.95711	7.59e-05	0.0119482	M	(LPS vs Vehicle in TARDBPM337V/M337V) vs (LPS vs Vehicle in TARDBP–/–)	How does the difference in miRNA expression between LPS and Vehicle treatments for TARDBPM337V/M337V compare to that same difference for TARDBP–/–?
mmu-let-7d-5p	54.4953	4.17872	1.22716	3.40521	0.000661137	0.0391454	M	(LPS vs Vehicle in TARDBPM337V/M337V) vs (LPS vs Vehicle in TARDBP–/–)	How does the difference in miRNA expression between LPS and Vehicle treatments for TARDBPM337V/M337V compare to that same difference for TARDBP–/–?
mmu-miR-29b-3p	60.0664	4.08118	1.17836	3.46344	0.000533315	0.0391454	M	(LPS vs Vehicle in TARDBPM337V/M337V) vs (LPS vs Vehicle in TARDBP–/–)	How does the difference in miRNA expression between LPS and Vehicle treatments for TARDBPM337V/M337V compare to that same difference for TARDBP–/–?
mmu-miR-34a-5p	64.4352	4.00195	1.15735	3.45786	0.000544477	0.0391454	M	(LPS vs Vehicle in TARDBPM337V/M337V) vs (LPS vs Vehicle in TARDBP–/–)	How does the difference in miRNA expression between LPS and Vehicle treatments for TARDBPM337V/M337V compare to that same difference for TARDBP–/–?
mmu-miR-99a-5p	60.4673	4.28236	1.26989	3.37223	0.000745627	0.0391454	M	(LPS vs Vehicle in TARDBPM337V/M337V) vs (LPS vs Vehicle in TARDBP–/–)	How does the difference in miRNA expression between LPS and Vehicle treatments for TARDBPM337V/M337V compare to that same difference for TARDBP–/–?
mmu-miR-1981-3p	14.2802	8.18549	2.45957	3.32802	0.000874666	0.03936	M	(LPS vs Vehicle in TARDBPM337V/M337V) vs (LPS vs Vehicle in TARDBP–/–)	How does the difference in miRNA expression between LPS and Vehicle treatments for TARDBPM337V/M337V compare to that same difference for TARDBP–/–?
mmu-miR-183-5p	10.5418	7.60014	2.33068	3.26091	0.00111055	0.0437277	M	(LPS vs Vehicle in TARDBPM337V/M337V) vs (LPS vs Vehicle in TARDBP–/–)	How does the difference in miRNA expression between LPS and Vehicle treatments for TARDBPM337V/M337V compare to that same difference for TARDBP–/–?
mmu-miR-700-5p	30.9627	-7.5279	2.41058	-3.12285	0.00179106	0.0626872	M	(LPS vs Vehicle in TARDBPM337V/M337V) vs (LPS vs Vehicle in TARDBP–/–)	How does the difference in miRNA expression between LPS and Vehicle treatments for TARDBPM337V/M337V compare to that same difference for TARDBP–/–?
mmu-miR-128-3p	70.173	2.50856	0.8323	3.014	0.00257826	0.0812152	M	(LPS vs Vehicle in TARDBPM337V/M337V) vs (LPS vs Vehicle in TARDBP–/–)	How does the difference in miRNA expression between LPS and Vehicle treatments for TARDBPM337V/M337V compare to that same difference for TARDBP–/–?
mmu-miR-1981-5p	68.5717	2.39947	0.821326	2.92146	0.00348396	0.099768	M	(LPS vs Vehicle in TARDBPM337V/M337V) vs (LPS vs Vehicle in TARDBP–/–)	How does the difference in miRNA expression between LPS and Vehicle treatments for TARDBPM337V/M337V compare to that same difference for TARDBP–/–?
mmu-miR-28a-5p	20.296	9.99326	2.25732	4.42705	9.5531e-06	0.00373526	M	(LPS vs Vehicle in TARDBP–/M337V) vs (LPS vs Vehicle in TARDBP–/+)	How does the difference in miRNA expression between LPS and Vehicle treatments for TARDBP–/M337V compare to that same difference for TARDBP–/+?
mmu-miR-142a-5p	72.2204	4.92586	1.31847	3.73604	0.000186943	0.0274868	M	(LPS vs Vehicle in TARDBP–/M337V) vs (LPS vs Vehicle in TARDBP–/+)	How does the difference in miRNA expression between LPS and Vehicle treatments for TARDBP–/M337V compare to that same difference for TARDBP–/+?
mmu-miR-7062-5p	14.9696	8.32562	2.24677	3.70559	0.000210896	0.0274868	M	(LPS vs Vehicle in TARDBP–/M337V) vs (LPS vs Vehicle in TARDBP–/+)	How does the difference in miRNA expression between LPS and Vehicle treatments for TARDBP–/M337V compare to that same difference for TARDBP–/+?
mmu-miR-190b-5p	13.6268	7.96137	2.29161	3.47414	0.000512498	0.0471567	M	(LPS vs Vehicle in TARDBP–/M337V) vs (LPS vs Vehicle in TARDBP–/+)	How does the difference in miRNA expression between LPS and Vehicle treatments for TARDBP–/M337V compare to that same difference for TARDBP–/+?
mmu-miR-450b-3p	13.629	8.36445	2.43844	3.43025	0.000603027	0.0471567	M	(LPS vs Vehicle in TARDBP–/M337V) vs (LPS vs Vehicle in TARDBP–/+)	How does the difference in miRNA expression between LPS and Vehicle treatments for TARDBP–/M337V compare to that same difference for TARDBP–/+?
mmu-miR-1b-5p	19.4661	8.95153	2.39693	3.73458	0.000188031	0.0735199	M	(LPS vs Vehicle in TARDBPM337V/M337V) vs (LPS vs Vehicle in TARDBP–/+)	How does the difference in miRNA expression between LPS and Vehicle treatments for TARDBPM337V/M337V compare to that same difference for TARDBP–/+?
mmu-miR-28a-5p	20.296	-10.6977	2.25388	-4.74634	2.07e-06	0.000573754	M	(LPS vs Vehicle in TARDBPM337V/M337V) vs (LPS vs Vehicle in TARDBP–/M337V)	How does the difference in miRNA expression between LPS and Vehicle treatments for TARDBPM337V/M337V compare to that same difference for TARDBP–/M337V?
mmu-miR-339-5p	77.2225	-7.01078	1.61864	-4.33129	1.48e-05	0.00205314	M	(LPS vs Vehicle in TARDBPM337V/M337V) vs (LPS vs Vehicle in TARDBP–/M337V)	How does the difference in miRNA expression between LPS and Vehicle treatments for TARDBPM337V/M337V compare to that same difference for TARDBP–/M337V?
mmu-miR-205-5p	18.8519	-9.28906	2.40204	-3.86715	0.000110113	0.0101671	M	(LPS vs Vehicle in TARDBPM337V/M337V) vs (LPS vs Vehicle in TARDBP–/M337V)	How does the difference in miRNA expression between LPS and Vehicle treatments for TARDBPM337V/M337V compare to that same difference for TARDBP–/M337V?
mmu-miR-1964-3p	32.0548	-7.93472	2.41067	-3.2915	0.000996539	0.0460069	M	(LPS vs Vehicle in TARDBPM337V/M337V) vs (LPS vs Vehicle in TARDBP–/M337V)	How does the difference in miRNA expression between LPS and Vehicle treatments for TARDBPM337V/M337V compare to that same difference for TARDBP–/M337V?
mmu-miR-450b-5p	28.9941	-8.49238	2.57843	-3.29363	0.00098904	0.0460069	M	(LPS vs Vehicle in TARDBPM337V/M337V) vs (LPS vs Vehicle in TARDBP–/M337V)	How does the difference in miRNA expression between LPS and Vehicle treatments for TARDBPM337V/M337V compare to that same difference for TARDBP–/M337V?
mmu-miR-99a-5p	60.4673	4.18236	1.26528	3.30549	0.00094812	0.0460069	M	(LPS vs Vehicle in TARDBPM337V/M337V) vs (LPS vs Vehicle in TARDBP–/M337V)	How does the difference in miRNA expression between LPS and Vehicle treatments for TARDBPM337V/M337V compare to that same difference for TARDBP–/M337V?
mmu-miR-101a-3p	66.7178	-4.85802	1.59813	-3.03982	0.00236718	0.073571	M	(LPS vs Vehicle in TARDBPM337V/M337V) vs (LPS vs Vehicle in TARDBP–/M337V)	How does the difference in miRNA expression between LPS and Vehicle treatments for TARDBPM337V/M337V compare to that same difference for TARDBP–/M337V?
mmu-miR-29c-3p	70.4119	-5.04748	1.64786	-3.06305	0.00219091	0.073571	M	(LPS vs Vehicle in TARDBPM337V/M337V) vs (LPS vs Vehicle in TARDBP–/M337V)	How does the difference in miRNA expression between LPS and Vehicle treatments for TARDBPM337V/M337V compare to that same difference for TARDBP–/M337V?
mmu-miR-34a-5p	64.4352	3.48672	1.14813	3.03688	0.00239039	0.073571	M	(LPS vs Vehicle in TARDBPM337V/M337V) vs (LPS vs Vehicle in TARDBP–/M337V)	How does the difference in miRNA expression between LPS and Vehicle treatments for TARDBPM337V/M337V compare to that same difference for TARDBP–/M337V?
mmu-let-7d-5p	54.4953	3.43941	1.21471	2.83148	0.00463337	0.0987265	M	(LPS vs Vehicle in TARDBPM337V/M337V) vs (LPS vs Vehicle in TARDBP–/M337V)	How does the difference in miRNA expression between LPS and Vehicle treatments for TARDBPM337V/M337V compare to that same difference for TARDBP–/M337V?
mmu-miR-142a-5p	72.2204	-3.75624	1.31098	-2.86521	0.00416733	0.0987265	M	(LPS vs Vehicle in TARDBPM337V/M337V) vs (LPS vs Vehicle in TARDBP–/M337V)	How does the difference in miRNA expression between LPS and Vehicle treatments for TARDBPM337V/M337V compare to that same difference for TARDBP–/M337V?
mmu-miR-29b-3p	60.0664	3.3291	1.17009	2.84516	0.00443893	0.0987265	M	(LPS vs Vehicle in TARDBPM337V/M337V) vs (LPS vs Vehicle in TARDBP–/M337V)	How does the difference in miRNA expression between LPS and Vehicle treatments for TARDBPM337V/M337V compare to that same difference for TARDBP–/M337V?
mmu-miR-30b-3p	27.4608	-6.73382	2.35812	-2.85558	0.00429578	0.0987265	M	(LPS vs Vehicle in TARDBPM337V/M337V) vs (LPS vs Vehicle in TARDBP–/M337V)	How does the difference in miRNA expression between LPS and Vehicle treatments for TARDBPM337V/M337V compare to that same difference for TARDBP–/M337V?
mmu-miR-29a-3p	89.2494	4.33643	1.01494	4.2726	1.93e-05	0.00695541	F	(LPS vs Vehicle in TARDBP–/M337V) vs (LPS vs Vehicle in TARDBP–/–)	How does the difference in miRNA expression between LPS and Vehicle treatments for TARDBP–/M337V compare to that same difference for TARDBP–/–?
mmu-miR-212-3p	2.21953	5.21771	1.55088	3.36436	0.000767219	0.0579908	F	(LPS vs Vehicle in TARDBP–/M337V) vs (LPS vs Vehicle in TARDBP–/–)	How does the difference in miRNA expression between LPS and Vehicle treatments for TARDBP–/M337V compare to that same difference for TARDBP–/–?
mmu-miR-30d-5p	80.1728	3.89774	1.16562	3.34391	0.000826057	0.0579908	F	(LPS vs Vehicle in TARDBP–/M337V) vs (LPS vs Vehicle in TARDBP–/–)	How does the difference in miRNA expression between LPS and Vehicle treatments for TARDBP–/M337V compare to that same difference for TARDBP–/–?
mmu-miR-466i-5p	6.44101	-6.58554	1.99556	-3.3001	0.000966513	0.0579908	F	(LPS vs Vehicle in TARDBP–/M337V) vs (LPS vs Vehicle in TARDBP–/–)	How does the difference in miRNA expression between LPS and Vehicle treatments for TARDBP–/M337V compare to that same difference for TARDBP–/–?
mmu-miR-6236	77.9461	2.81728	0.787488	3.57756	0.000346819	0.0579908	F	(LPS vs Vehicle in TARDBP–/M337V) vs (LPS vs Vehicle in TARDBP–/–)	How does the difference in miRNA expression between LPS and Vehicle treatments for TARDBP–/M337V compare to that same difference for TARDBP–/–?
mmu-miR-690	13.7436	-8.27982	2.40193	-3.44715	0.000566539	0.0579908	F	(LPS vs Vehicle in TARDBP–/M337V) vs (LPS vs Vehicle in TARDBP–/–)	How does the difference in miRNA expression between LPS and Vehicle treatments for TARDBP–/M337V compare to that same difference for TARDBP–/–?
mmu-miR-192-5p	93.7509	3.33533	1.05171	3.17135	0.00151734	0.0616029	F	(LPS vs Vehicle in TARDBP–/M337V) vs (LPS vs Vehicle in TARDBP–/–)	How does the difference in miRNA expression between LPS and Vehicle treatments for TARDBP–/M337V compare to that same difference for TARDBP–/–?
mmu-miR-340-3p	25.8248	-8.04987	2.49303	-3.22895	0.00124245	0.0616029	F	(LPS vs Vehicle in TARDBP–/M337V) vs (LPS vs Vehicle in TARDBP–/–)	How does the difference in miRNA expression between LPS and Vehicle treatments for TARDBP–/M337V compare to that same difference for TARDBP–/–?
mmu-miR-425-3p	94.467	3.19136	1.00768	3.16702	0.00154007	0.0616029	F	(LPS vs Vehicle in TARDBP–/M337V) vs (LPS vs Vehicle in TARDBP–/–)	How does the difference in miRNA expression between LPS and Vehicle treatments for TARDBP–/M337V compare to that same difference for TARDBP–/–?
mmu-miR-296-5p	19.41	8.43297	2.70861	3.11339	0.00184951	0.0665822	F	(LPS vs Vehicle in TARDBP–/M337V) vs (LPS vs Vehicle in TARDBP–/–)	How does the difference in miRNA expression between LPS and Vehicle treatments for TARDBP–/M337V compare to that same difference for TARDBP–/–?
mmu-miR-27b-5p	13.1765	-6.96242	2.27137	-3.06529	0.00217458	0.071168	F	(LPS vs Vehicle in TARDBP–/M337V) vs (LPS vs Vehicle in TARDBP–/–)	How does the difference in miRNA expression between LPS and Vehicle treatments for TARDBP–/M337V compare to that same difference for TARDBP–/–?
mmu-miR-3964	15.866	-8.04811	2.66571	-3.01912	0.00253509	0.0760527	F	(LPS vs Vehicle in TARDBP–/M337V) vs (LPS vs Vehicle in TARDBP–/–)	How does the difference in miRNA expression between LPS and Vehicle treatments for TARDBP–/M337V compare to that same difference for TARDBP–/–?
mmu-miR-3068-3p	12.1318	-6.83094	2.29768	-2.97298	0.00294928	0.0816724	F	(LPS vs Vehicle in TARDBP–/M337V) vs (LPS vs Vehicle in TARDBP–/–)	How does the difference in miRNA expression between LPS and Vehicle treatments for TARDBP–/M337V compare to that same difference for TARDBP–/–?
mmu-miR-30e-3p	92.3381	3.2686	1.12987	2.89289	0.00381717	0.0981558	F	(LPS vs Vehicle in TARDBP–/M337V) vs (LPS vs Vehicle in TARDBP–/–)	How does the difference in miRNA expression between LPS and Vehicle treatments for TARDBP–/M337V compare to that same difference for TARDBP–/–?
mmu-miR-425-3p	94.467	3.9779	1.00782	3.94703	7.91e-05	0.0309379	F	(LPS vs Vehicle in TARDBPM337V/M337V) vs (LPS vs Vehicle in TARDBP–/–)	How does the difference in miRNA expression between LPS and Vehicle treatments for TARDBPM337V/M337V compare to that same difference for TARDBP–/–?
mmu-miR-16-5p	96.0416	4.04197	1.07019	3.77688	0.000158806	0.0310466	F	(LPS vs Vehicle in TARDBPM337V/M337V) vs (LPS vs Vehicle in TARDBP–/–)	How does the difference in miRNA expression between LPS and Vehicle treatments for TARDBPM337V/M337V compare to that same difference for TARDBP–/–?
mmu-miR-6236	77.9461	2.85346	0.783135	3.64364	0.000268812	0.0350352	F	(LPS vs Vehicle in TARDBPM337V/M337V) vs (LPS vs Vehicle in TARDBP–/–)	How does the difference in miRNA expression between LPS and Vehicle treatments for TARDBPM337V/M337V compare to that same difference for TARDBP–/–?
mmu-miR-1943-5p	13.139	-8.24476	2.42225	-3.40377	0.000664636	0.0519745	F	(LPS vs Vehicle in TARDBPM337V/M337V) vs (LPS vs Vehicle in TARDBP–/–)	How does the difference in miRNA expression between LPS and Vehicle treatments for TARDBPM337V/M337V compare to that same difference for TARDBP–/–?
mmu-miR-3964	15.866	-9.12653	2.66132	-3.42933	0.000605074	0.0519745	F	(LPS vs Vehicle in TARDBPM337V/M337V) vs (LPS vs Vehicle in TARDBP–/–)	How does the difference in miRNA expression between LPS and Vehicle treatments for TARDBPM337V/M337V compare to that same difference for TARDBP–/–?
mmu-miR-126a-5p	3.29778	-5.89906	1.81875	-3.24347	0.00118081	0.0636604	F	(LPS vs Vehicle in TARDBPM337V/M337V) vs (LPS vs Vehicle in TARDBP–/–)	How does the difference in miRNA expression between LPS and Vehicle treatments for TARDBPM337V/M337V compare to that same difference for TARDBP–/–?
mmu-miR-142a-5p	52.9969	-5.35869	1.67817	-3.19317	0.00140721	0.0636604	F	(LPS vs Vehicle in TARDBPM337V/M337V) vs (LPS vs Vehicle in TARDBP–/–)	How does the difference in miRNA expression between LPS and Vehicle treatments for TARDBPM337V/M337V compare to that same difference for TARDBP–/–?
mmu-miR-3970	83.5668	-2.67274	0.840098	-3.18146	0.00146533	0.0636604	F	(LPS vs Vehicle in TARDBPM337V/M337V) vs (LPS vs Vehicle in TARDBP–/–)	How does the difference in miRNA expression between LPS and Vehicle treatments for TARDBPM337V/M337V compare to that same difference for TARDBP–/–?
mmu-miR-8112	6.61667	-7.05748	2.1641	-3.26116	0.00110958	0.0636604	F	(LPS vs Vehicle in TARDBPM337V/M337V) vs (LPS vs Vehicle in TARDBP–/–)	How does the difference in miRNA expression between LPS and Vehicle treatments for TARDBPM337V/M337V compare to that same difference for TARDBP–/–?
mmu-miR-191-5p	98.0486	2.7224	0.899389	3.02694	0.0024704	0.0965925	F	(LPS vs Vehicle in TARDBPM337V/M337V) vs (LPS vs Vehicle in TARDBP–/–)	How does the difference in miRNA expression between LPS and Vehicle treatments for TARDBPM337V/M337V compare to that same difference for TARDBP–/–?
mmu-miR-26b-3p	14.0738	-7.53507	2.51857	-2.99181	0.00277332	0.0985789	F	(LPS vs Vehicle in TARDBPM337V/M337V) vs (LPS vs Vehicle in TARDBP–/–)	How does the difference in miRNA expression between LPS and Vehicle treatments for TARDBPM337V/M337V compare to that same difference for TARDBP–/–?
mmu-let-7j	47.2728	-6.29394	1.67387	-3.7601	0.000169844	0.0486393	F	(LPS vs Vehicle in TARDBP–/M337V) vs (LPS vs Vehicle in TARDBP–/+)	How does the difference in miRNA expression between LPS and Vehicle treatments for TARDBP–/M337V compare to that same difference for TARDBP–/+?
mmu-miR-3964	15.866	-9.55018	2.66166	-3.58806	0.000333146	0.0486393	F	(LPS vs Vehicle in TARDBP–/M337V) vs (LPS vs Vehicle in TARDBP–/+)	How does the difference in miRNA expression between LPS and Vehicle treatments for TARDBP–/M337V compare to that same difference for TARDBP–/+?
mmu-miR-28a-5p	29.9703	-8.90768	2.59264	-3.43575	0.000590909	0.0575151	F	(LPS vs Vehicle in TARDBP–/M337V) vs (LPS vs Vehicle in TARDBP–/+)	How does the difference in miRNA expression between LPS and Vehicle treatments for TARDBP–/M337V compare to that same difference for TARDBP–/+?
mmu-miR-106b-5p	24.0045	-8.7981	2.63985	-3.3328	0.000859779	0.0598649	F	(LPS vs Vehicle in TARDBP–/M337V) vs (LPS vs Vehicle in TARDBP–/+)	How does the difference in miRNA expression between LPS and Vehicle treatments for TARDBP–/M337V compare to that same difference for TARDBP–/+?
mmu-miR-301b-3p	34.1015	-6.82099	2.07732	-3.28355	0.00102508	0.0598649	F	(LPS vs Vehicle in TARDBP–/M337V) vs (LPS vs Vehicle in TARDBP–/+)	How does the difference in miRNA expression between LPS and Vehicle treatments for TARDBP–/M337V compare to that same difference for TARDBP–/+?
mmu-miR-130b-3p	49.6525	-3.63975	1.21061	-3.00655	0.00264234	0.0995263	F	(LPS vs Vehicle in TARDBP–/M337V) vs (LPS vs Vehicle in TARDBP–/+)	How does the difference in miRNA expression between LPS and Vehicle treatments for TARDBP–/M337V compare to that same difference for TARDBP–/+?
mmu-miR-191-3p	43.2768	-5.09884	1.7492	-2.91496	0.00355738	0.0995263	F	(LPS vs Vehicle in TARDBP–/M337V) vs (LPS vs Vehicle in TARDBP–/+)	How does the difference in miRNA expression between LPS and Vehicle treatments for TARDBP–/M337V compare to that same difference for TARDBP–/+?
mmu-miR-222-3p	74.9074	-2.24805	0.730483	-3.07748	0.0020876	0.0995263	F	(LPS vs Vehicle in TARDBP–/M337V) vs (LPS vs Vehicle in TARDBP–/+)	How does the difference in miRNA expression between LPS and Vehicle treatments for TARDBP–/M337V compare to that same difference for TARDBP–/+?
mmu-miR-29a-3p	89.2494	2.96171	1.00583	2.94454	0.00323431	0.0995263	F	(LPS vs Vehicle in TARDBP–/M337V) vs (LPS vs Vehicle in TARDBP–/+)	How does the difference in miRNA expression between LPS and Vehicle treatments for TARDBP–/M337V compare to that same difference for TARDBP–/+?
mmu-miR-30d-3p	47.4592	-5.2583	1.83682	-2.86272	0.00420023	0.0995263	F	(LPS vs Vehicle in TARDBP–/M337V) vs (LPS vs Vehicle in TARDBP–/+)	How does the difference in miRNA expression between LPS and Vehicle treatments for TARDBP–/M337V compare to that same difference for TARDBP–/+?
mmu-miR-322-3p	34.7077	-5.41746	1.90372	-2.84573	0.00443097	0.0995263	F	(LPS vs Vehicle in TARDBP–/M337V) vs (LPS vs Vehicle in TARDBP–/+)	How does the difference in miRNA expression between LPS and Vehicle treatments for TARDBP–/M337V compare to that same difference for TARDBP–/+?
mmu-miR-455-3p	37.9681	-6.74174	2.33443	-2.88795	0.00387757	0.0995263	F	(LPS vs Vehicle in TARDBP–/M337V) vs (LPS vs Vehicle in TARDBP–/+)	How does the difference in miRNA expression between LPS and Vehicle treatments for TARDBP–/M337V compare to that same difference for TARDBP–/+?
mmu-miR-505-3p	16.9516	6.69168	2.26287	2.95717	0.00310482	0.0995263	F	(LPS vs Vehicle in TARDBP–/M337V) vs (LPS vs Vehicle in TARDBP–/+)	How does the difference in miRNA expression between LPS and Vehicle treatments for TARDBP–/M337V compare to that same difference for TARDBP–/+?
mmu-miR-3964	15.866	-10.6286	2.65724	-3.99987	6.34e-05	0.024781	F	(LPS vs Vehicle in TARDBPM337V/M337V) vs (LPS vs Vehicle in TARDBP–/+)	How does the difference in miRNA expression between LPS and Vehicle treatments for TARDBPM337V/M337V compare to that same difference for TARDBP–/+?
mmu-miR-3068-3p	12.1318	8.70656	2.25299	3.86445	0.00011134	0.0435341	F	(LPS vs Vehicle in TARDBPM337V/M337V) vs (LPS vs Vehicle in TARDBP–/M337V)	How does the difference in miRNA expression between LPS and Vehicle treatments for TARDBPM337V/M337V compare to that same difference for TARDBP–/M337V?
mmu-miR-106b-5p	24.0045	9.5342	2.63227	3.62205	0.00029228	0.0571408	F	(LPS vs Vehicle in TARDBPM337V/M337V) vs (LPS vs Vehicle in TARDBP–/M337V)	How does the difference in miRNA expression between LPS and Vehicle treatments for TARDBPM337V/M337V compare to that same difference for TARDBP–/M337V?
