# Supplementary material for: An ALS-associated mutation dysregulates microglia-derived extracellular microRNAs in a sex-specific manner
Source: Dis Model Mech. 2024 May 29;17(5):dmm050638. doi: 10.1242/dmm.050638 (PMC11152562; doi:10.1242/dmm.050638)
Supplement: Table S4. [file dmm-17-050638-TableS4.xlsx]

## Sheet: Table S4
Comparison	Total dysregulated miRNAs
	Male	Female
TARDBP–/+ vs TARDBP–/–	7	0
TARDBP–/M337V vs TARDBP–/–	6	14
Common in both comparisons	1	0
TARDBP–/+ vs TARDBP–/–	7	0
TARDBPM337V/M337V) vs TARDBP–/–	11	11
Common in both comparisons	0	0
TARDBP–/+ vs TARDBP–/–	7	0
TARDBP–/M337V vs TARDBP–/+	5	13
Common in both comparisons	2	0
TARDBP–/+ vs TARDBP–/–	7	0
TARDBPM337V/M337V vs TARDBP–/+	1	1
Common in both comparisons	0	0
TARDBP–/+ vs TARDBP–/–	7	0
TARDBPM337V/M337V vs TARDBP–/M337V	13	2
Common in both comparisons	0	0
TARDBP–/M337V vs TARDBP–/–	6	14
TARDBPM337V/M337V vs TARDBP–/–	11	11
Common in both comparisons	3	3
TARDBP–/M337V vs TARDBP–/–	6	14
TARDBP–/M337V vs TARDBP–/+	5	13
Common in both comparisons	1	2
TARDBP–/M337V vs TARDBP–/–	6	14
TARDBPM337V/M337V vs TARDBP–/+	1	1
Common in both comparisons	0	0
TARDBP–/M337V vs TARDBP–/–	6	14
TARDBPM337V/M337V vs TARDBP–/M337V	13	2
Common in both comparisons	1	1
TARDBPM337V/M337V) vs TARDBP–/–	11	11
TARDBP–/M337V vs TARDBP–/+	5	13
Common in both comparisons	0	1
TARDBPM337V/M337V) vs TARDBP–/–	11	11
TARDBPM337V/M337V vs TARDBP–/+	1	1
Common in both comparisons	0	1
TARDBPM337V/M337V) vs TARDBP–/–	11	11
TARDBPM337V/M337V vs TARDBP–/M337V	13	2
Common in both comparisons	4	0
TARDBP–/M337V vs TARDBP–/+	5	13
TARDBPM337V/M337V vs TARDBP–/+	1	1
Common in both comparisons	0	1
TARDBP–/M337V vs TARDBP–/+	5	13
TARDBPM337V/M337V vs TARDBP–/M337V	13	2
Common in both comparisons	2	1
TARDBPM337V/M337V vs TARDBP–/+	1	1
TARDBPM337V/M337V vs TARDBP–/M337V	13	2
Common in both comparisons	0	0
