# Supplementary material for: An ALS-associated mutation dysregulates microglia-derived extracellular microRNAs in a sex-specific manner
Source: Dis Model Mech. 2024 May 29;17(5):dmm050638. doi: 10.1242/dmm.050638 (PMC11152562; doi:10.1242/dmm.050638)
Supplement: Table S5. [file dmm-17-050638-TableS5.xlsx]

## Sheet: Table S5
Gene symbols of PREDICTED targets of miR-16-5p					Gene symbols of PREDICTED targets of miR-99a-5p					Gene symbols of PREDICTED targets of miR-191-5p
miRDB	TargetScan	Union (miRDB ∪ TargetScan)	Intersection (miRDB ∩ TargetScan)		miRDB	TargetScan	Union (miRDB ∪ TargetScan)	Intersection (miRDB ∩ TargetScan)		miRDB	TargetScan	Union (miRDB ∪ TargetScan)	Intersection (miRDB ∩ TargetScan)
1700025G04Rik	Acsl6	1700025G04Rik	Adamts5		Fgf21	Hs3St2	Fgf21	Hs3St2		2310030G06Rik	Ajap1	2310030G06Rik	Ammecr1
1700030J22Rik	Adamts5	1700030J22Rik	Adrb2		Seh1l	Baz2A	Seh1l	Baz2A		Abhd6	Ammecr1	Abhd6	Atp2B2
1700037H04Rik	Adrb2	1700037H04Rik	Ago1		Hs3st3b1	Ctdspl	Hs3st3b1	Ctdspl		Actbl2	Ammecr1L	Actbl2	Bnc2
1810013L24Rik	Ago1	1810013L24Rik	Ak4		Ap1ar	Hs3St3B1	Ap1ar	Hs3St3B1		Aldh2	Ankrd27	Ajap1	Cask
2810459M11Rik	Ak4	2810459M11Rik	Ankrd33B		Hs3st2	Fgfr3	Hs3st2	Fgfr3		Ammecr1	Ap1G1	Aldh2	Chmp5
4930402H24Rik	Ankrd33B	4930402H24Rik	Aqp11		Kbtbd8	Ap1Ar	Kbtbd8	Ap1Ar		Atp2b2	Atp2B2	Ammecr1	Dcaf7
4933412E24Rik	Aplnr	4933412E24Rik	Arih1		Ttc39a	Kbtbd8	Ttc39a	Kbtbd8		B4galt6	Bdnf	Ammecr1L	Egr1
6430571L13Rik	Aqp11	6430571L13Rik	Atp13A3		Baz2a	Smarca5	Baz2a	Smarca5		Bnc2	Bnc2	Ankrd27	Jph3
A830010M20Rik	Arhgap35	A830010M20Rik	Atp2B2		Zzef1	Epdr1	Zzef1	Epdr1		Cask	Cask	Ap1G1	Lin54
Aar2	Arhgef39	Aar2	Bace1		Mtor	Ntrk3	Mtor	Ttc39A		Cebpb	Cdk6	Atp2b2	Mapre2
Abcf3	Arih1	Abcf3	Bcl7A		Ptgir	Ttc39A	Ptgir	Fzd8		Chmp5	Chmp5	B4galt6	Mapre3
Abcg4	Atp13A3	Abcg4	Bicd1		Ctdspl	Trib1	Ctdspl	Mtor		Clasp2	Dcaf7	Bdnf	Meis2
Abhd13	Atp2B2	Abhd13	Btla		Fgfr3	Hoxa1	Fgfr3	Trib2		Cobll1	Dlx1	Bnc2	Neurl4
Abl2	Avpr2	Abl2	Ccnt2		Smarca5	Fzd8	Smarca5	Raver2		Col5a1	Dse	Cask	Oxsr1
Abtb2	Bace1	Abtb2	Cdk17		Zfp689	Mtor	Zfp689	Mbnl1		Commd7	Egr1	Cdk6	Peg10
Acox1	Bcl7A	Acox1	Cds2		Raver2	Lrrc8B	Raver2	Seh1L		Dcaf7	Fubp3	Cebpb	Plcd1
Acsl1	Bdnf	Acsl1	Cmpk1		Nox4	Ppp3Ca	Nox4	Zzef1		Dicer1	Fzd5	Chmp5	Rfx3
Acsl4	Bicd1	Acsl4	Cnot6L		Fzd8	Trib2	Fzd8	Taok1		Dsg1b	Gap43	Clasp2	Sall1
Actr2	Bicd2	Acsl6	Col4A3Bp		Nabp1	Raver2	Nabp1	Mtmr3		Eef2k	Gatsl2	Cobll1	Slc16A2
Acvr2a	Btla	Actr2	Colq		Mbnl1	Zbtb7A	Mbnl1			Egr1	Iffo2	Col5a1	Taf5
Acvr2b	C11Orf68	Acvr2a	Cpeb3		Mtmr3	Sim1	Mtmr3			Foxp1	Jph3	Commd7	Tbc1D15
Adamts3	C20Orf112	Acvr2b	Crim1		Taok1	Nipbl	Taok1			Gga2	Lbh	Dcaf7	Tjp1
Adamts5	C6Orf57	Adamts3	Dach1		Adcy1	Cep85	Adcy1			Gm45927	Lin54	Dicer1	Tmod2
Adamtsl3	C8Orf58	Adamts5	Dll4		Trib2	Insm1	Trib2			Gspt2	Lrrc8A	Dlx1	Wiz
Adap1	Cab39	Adamtsl3	Dsel		Kcng3	Smarcd1	Kcng3			Hoxa2	Mapre2	Dse	Zcchc14
Adcy5	Camkv	Adap1	Esrra		Prdm1	Cyp26B1	Prdm1			Jph3	Mapre3	Dsg1b
Adgrl1	Ccdc85C	Adcy5	Fbxw7		Znrf2	Mbnl1	Znrf2			Kctd4	Meis2	Eef2k
Adgrl2	Ccnt1	Adgrl1	Fchsd2		Cxcl3	Nxf1	Cxcl3			Kif5c	Ndst1	Egr1
Adh5	Ccnt2	Adgrl2	Fgfr1		Gpr141	Seh1L	Gpr141			Kmt5b	Neurl4	Foxp1
Adipor2	Cdk17	Adh5	Ficd		Epdr1	Etv3	Epdr1			Lin54	Nfia	Fubp3
Adrb2	Cdon	Adipor2	Gatad2A		Atpaf1	Slc44A1	Atpaf1			Lrp8	Nrcam	Fzd5
Aff4	Cds2	Adrb2	Has2			Zzef1	Ntrk3			Lsm5	Oxsr1	Gap43
Ago1	Chordc1	Aff4	Hectd1			Trim71	Trib1			Map3k12	Peg10	Gatsl2
Ago3	Chrne	Ago1	Hgf			Cdyl2	Hoxa1			Mapre2	Phc2	Gga2
Ago4	Cmpk1	Ago3	Hoxa10			Kdm6B	Lrrc8B			Mapre3	Pitpnm3	Gm45927
Ahcyl2	Cnn1	Ago4	Hoxc8			Arhgef12	Ppp3Ca			Med9	Plcd1	Gspt2
Ahi1	Cnot6L	Ahcyl2	Idh3A			Taok1	Zbtb7A			Megf10	Rfx3	Hoxa2
AI593442	Col24A1	Ahi1	Jarid2			Igf1R	Sim1			Meis2	Sall1	Iffo2
Ak4	Col4A3Bp	AI593442	Kctd8			Thap2	Nipbl			Mok	Setbp1	Jph3
Akap11	Colq	Ak4	Kif1B			Bmpr2	Cep85			Mtap	Setd1B	Kctd4
Akap7	Cops2	Akap11	Kif21A			Mtmr3	Insm1			Neurl4	Slc16A2	Kif5c
Akt3	Cpeb3	Akap7	Lrig1			Icmt	Smarcd1			Oxsr1	Smad2	Kmt5b
Amer1	Crim1	Akt3	Mfn2			Ago2	Cyp26B1			Peg10	Smug1	Lbh
Amotl1	Csf1	Amer1	Mgat4A			Rmnd5A	Nxf1			Phf3	Sox4	Lin54
Angel1	Dach1	Amotl1	Nav1			Rsbn1L	Etv3			Pianp	Suv420H1	Lrp8
Ank2	Dcun1D4	Angel1	Nfe2L1			Fzd5	Slc44A1			Plcd1	Taf5	Lrrc8A
Ankfy1	Dll4	Ank2	Nrarp			Tmem136	Trim71			Prdm13	Tbc1D15	Lsm5
Ankib1	Dpp8	Ankfy1	Nsg1				Cdyl2			Pth2r	Tjp1	Map3k12
Ankrd13b	Dsel	Ankib1	Pafah1B2				Kdm6B			Ptpn4	Tmod2	Mapre2
Ankrd33b	Eif2S1	Ankrd13b	Pdik1L				Arhgef12			Rc3h1	Tor1Aip2	Mapre3
Ankrd46	Eif4B	Ankrd33b	Peli2				Igf1R			Rfx3	Vezf1	Med9
Anks1	Esrra	Ankrd46	Phf19				Thap2			Rnf139	Wiz	Megf10
Ano3	Fbxw7	Anks1	Plekhh1				Bmpr2			Rnpc3	Zcchc14	Meis2
Aoc3	Fchsd2	Ano3	Ppp1R11				Icmt			Sall1	Zcchc24	Mok
Apln	Fgfr1	Aoc3	Ppp6C				Ago2			Scamp3		Mtap
App	Ficd	Apln	Pthlh				Rmnd5A			Slc16a2		Ndst1
Aqp11	Fryl	Aplnr	Rad23B				Rsbn1L			Slc35b3		Neurl4
Arcn1	G2E3	App	Rasef				Fzd5			Slc38a4		Nfia
Arf3	Gatad2A	Aqp11	Reln				Tmem136			Smc5		Nrcam
Arfgap2	Gdpd5	Arcn1	Relt							Smpd5		Oxsr1
Arhgap12	Has2	Arf3	Rnf10							Taf5		Peg10
Arhgap20	Hectd1	Arfgap2	Rnf144B							Tbc1d15		Phc2
Arhgdia	Hgf	Arhgap12	Rora							Tbc1d9		Phf3
Arhgef10	Hnrnpa2B1	Arhgap20	Seh1L							Timd4		Pianp
Arhgef37	Hoxa10	Arhgap35	Sema6D							Tjp1		Pitpnm3
Arih1	Hoxc8	Arhgdia	Serbp1							Tlx3		Plcd1
Arl2	Idh3A	Arhgef10	Setd3							Tmod2		Prdm13
Arl3	Il1Rapl1	Arhgef37	Sh3Gl2							Trpc5os		Pth2r
Armc8	Isoc1	Arhgef39	Strbp							Usp34		Ptpn4
Armcx6	Itga2	Arih1	Stxbp3							Wiz		Rc3h1
Armh4	Jarid2	Arl2	Suco							Wwp1		Rfx3
Arpp21	Kctd8	Arl3	Synrg							Zcchc14		Rnf139
Ash1l	Kiaa1432	Armc8	Tab3							Zfp185		Rnpc3
Atf6	Kif1B	Armcx6	Tgfbr3							Zfp532		Sall1
Atg14	Kif21A	Armh4	Tlk1									Scamp3
Atg4b	Lhx1	Arpp21	Tmem33									Setbp1
Atoh1	Lman2	Ash1l	Tsc22D2									Setd1B
Atp13a3	Lphn2	Atf6	Ube2V1									Slc16a2
Atp1b4	Lrig1	Atg14	Unc80									Slc35b3
Atp2b2	Map4	Atg4b	Usp14									Slc38a4
Atp6v1g2	Map7	Atoh1	Usp15									Smad2
Atp7a	Mapk1Ip1L	Atp13a3	Usp25									Smc5
Atxn1l	Mfn2	Atp1b4	Vti1B									Smpd5
Atxn2	Mgat4A	Atp2b2	Wee1									Smug1
Atxn7l3	Mocs1	Atp6v1g2	Wnk3									Sox4
Atxn7l3b	Morc2	Atp7a	Wnt3A									Suv420H1
AU040320	Nav1	Atxn1l	Xpr1									Taf5
Avl9	Nfe2L1	Atxn2	Zbtb39									Tbc1d15
Axin2	Nlgn1	Atxn7l3	Zcchc2									Tbc1d9
B3gnt6	Nrarp	Atxn7l3b										Timd4
B430306N03Rik	Nsg1	AU040320										Tjp1
B4galt1	Nucks1	Avl9										Tlx3
Bace1	Pafah1B2	Avpr2										Tmod2
Bag4	Pcgf5	Axin2										Tor1Aip2
Bag5	Pdik1L	B3gnt6										Trpc5os
Baiap2l1	Pdpk1	B430306N03Rik										Usp34
Baz2a	Peli2	B4galt1										Vezf1
Bcl2	Phf19	Bace1										Wiz
Bcl2l2	Phlpp2	Bag4										Wwp1
Bcl7a	Pi4Kb	Bag5										Zcchc14
Bicd1	Plekhh1	Baiap2l1										Zcchc24
Bmpr1a	Ppig	Baz2a										Zfp185
Borcs6	Ppp1R11	Bcl2										Zfp532
Bpifa6	Ppp6C	Bcl2l2
Bptf	Ptch1	Bcl7a
Btaf1	Pthlh	Bdnf
Btg1	Rad23B	Bicd1
Btg2	Rasef	Bicd2
Btla	Rbbp6	Bmpr1a
Btrc	Rbm23	Borcs6
C1ql3	Rcor3	Bpifa6
C1qtnf2	Reln	Bptf
Cacna1e	Relt	Btaf1
Cacna2d1	Rnf10	Btg1
Cacul1	Rnf144B	Btg2
Calcrl	Ror1	Btla
Camsap1	Rora	Btrc
Capn6	Rp6-24A23.6	C11Orf68
Capns1	Seh1L	C1ql3
Caprin1	Sema6D	C1qtnf2
Capza2	Serbp1	C20Orf112
Card10	Setd3	C6Orf57
Casr	Sh3Gl2	C8Orf58
Cast	Slc41A2	Cab39
Cbfa2t3	Slitrk1	Cacna1e
Cbx4	Sos2	Cacna2d1
Cbx5	Stk33	Cacul1
Cbx6	Strbp	Calcrl
Cc2d1b	Stxbp3	Camkv
Ccdc6	Suco	Camsap1
Ccdc85b	Syndig1	Capn6
Ccnd1	Synrg	Capns1
Ccnd2	Tab3	Caprin1
Ccne1	Tead1	Capza2
Ccnj	Tgfbr3	Card10
Ccnjl	Tlk1	Casr
Ccnt2	Tmed8	Cast
Ccny	Tmem189	Cbfa2t3
Ccr2	Tmem189-Ube2V1	Cbx4
Cd28	Tmem33	Cbx5
Cd2ap	Tnik	Cbx6
Cdc14b	Tsc22D2	Cc2d1b
Cdc25a	Txndc17	Ccdc6
Cdc27	Ube2V1	Ccdc85b
Cdc37l1	Ubxn10	Ccdc85C
Cdc42	Uhmk1	Ccnd1
Cdc42ep2	Unc80	Ccnd2
Cdc42se2	Usp14	Ccne1
Cdca4	Usp15	Ccnj
Cdk12	Usp25	Ccnjl
Cdk17	Vamp7	Ccnt1
Cdk5r1	Vti1B	Ccnt2
Cdk6	Wapal	Ccny
Cdk8	Wee1	Ccr2
Cdkl3	Wnk3	Cd28
Cds2	Wnt3A	Cd2ap
Cfap45	Wsb2	Cdc14b
Chac1	Xpo4	Cdc25a
Chd2	Xpr1	Cdc27
Chd5	Zbtb16	Cdc37l1
Chd6	Zbtb20	Cdc42
Chd9	Zbtb39	Cdc42ep2
Chek1	Zbtb9	Cdc42se2
Chic1	Zc3H12B	Cdca4
Chpt1	Zcchc2	Cdk12
Chrna10	Zfx	Cdk17
Chrna3	Zfy	Cdk5r1
Ciapin1		Cdk6
Cldn12		Cdk8
Cldn4		Cdkl3
Clock		Cdon
Clspn		Cds2
Clu		Cfap45
Cluh		Chac1
Cmpk1		Chd2
Cnih2		Chd5
Cnksr2		Chd6
Cnot6l		Chd9
Cnppd1		Chek1
Cntnap1		Chic1
Cobll1		Chordc1
Col12a1		Chpt1
Col4a3bp		Chrna10
Colq		Chrna3
Cops7b		Chrne
Cox6b2		Ciapin1
Cpd		Cldn12
Cpeb2		Cldn4
Cpeb3		Clock
Cpsf7		Clspn
Cpxm2		Clu
Crebl2		Cluh
Crebrf		Cmpk1
Crim1		Cnih2
Crk		Cnksr2
Crtac1		Cnn1
Crtc3		Cnot6l
Csde1		Cnppd1
Csn1s2a		Cntnap1
Csrnp1		Cobll1
Cul2		Col12a1
Cyp26b1		Col24A1
D2hgdh		Col4a3bp
Dach1		Colq
Dcaf17		Cops2
Dcaf7		Cops7b
Dclk1		Cox6b2
Dcp1a		Cpd
Dct		Cpeb2
Ddx19b		Cpeb3
Ddx3x		Cpsf7
Ddx3y		Cpxm2
Ddx58		Crebl2
Degs2		Crebrf
Dennd1b		Crim1
Deptor		Crk
Desi1		Crtac1
Dhdh		Crtc3
Diaph1		Csde1
Dido1		Csf1
Dixdc1		Csn1s2a
Dll1		Csrnp1
Dll4		Cul2
Dmtn		Cyp26b1
Dnaja2		D2hgdh
Dnajb2		Dach1
Dnajc1		Dcaf17
Dnajc16		Dcaf7
Dnase2b		Dclk1
Dolpp1		Dcp1a
Dph3		Dct
Dram2		Dcun1D4
Drd1		Ddx19b
Dsel		Ddx3x
Dvl1		Ddx3y
Dynap		Ddx58
Dync1i1		Degs2
Dync1li2		Dennd1b
Dyrk1b		Deptor
E2f3		Desi1
E2f7		Dhdh
Eda		Diaph1
Egln2		Dido1
Ehhadh		Dixdc1
Eif2b2		Dll1
Eif3a		Dll4
Eif4e1b		Dmtn
Ell		Dnaja2
Ell2		Dnajb2
Elmo1		Dnajc1
Elmsan1		Dnajc16
En2		Dnase2b
Enah		Dolpp1
Entpd7		Dph3
Epb41l4b		Dpp8
Epha7		Dram2
Erc2		Drd1
Erlin2		Dsel
Esp36		Dvl1
Esrra		Dynap
Esrrg		Dync1i1
Etnk1		Dync1li2
Exoc8		Dyrk1b
Extl3		E2f3
Eya1		E2f7
Ezh1		Eda
Fam110c		Egln2
Fam122a		Ehhadh
Fam133b		Eif2b2
Fam135a		Eif2S1
Fam151b		Eif3a
Fam171a1		Eif4B
Fam189a1		Eif4e1b
Fam196a		Ell
Fam217b		Ell2
Fam219b		Elmo1
Fam243		Elmsan1
Fam45a		En2
Fam91a1		Enah
Fasn		Entpd7
Fat3		Epb41l4b
Fbln5		Epha7
Fbxl17		Erc2
Fbxo21		Erlin2
Fbxo33		Esp36
Fbxw7		Esrra
Fchsd2		Esrrg
Fermt2		Etnk1
Fgf7		Exoc8
Fgf9		Extl3
Fgfr1		Eya1
Ficd		Ezh1
Filip1		Fam110c
Fkbp1a		Fam122a
Fmn2		Fam133b
Fmo2		Fam135a
Fnbp1l		Fam151b
Fosl1		Fam171a1
Frmpd1		Fam189a1
Frrs1		Fam196a
Fry		Fam217b
Fsd1		Fam219b
Fshb		Fam243
Fstl1		Fam45a
Furin		Fam91a1
Fzd3		Fasn
G0s2		Fat3
Gabbr1		Fbln5
Gabra1		Fbxl17
Galnt1		Fbxo21
Garem1		Fbxo33
Gatad2a		Fbxw7
Gbp2b		Fchsd2
Gcat		Fermt2
Gcc2		Fgf7
Gcnt3		Fgf9
Gfm2		Fgfr1
Gga3		Ficd
Ghr		Filip1
Gls2		Fkbp1a
Gm12886		Fmn2
Gm5460		Fmo2
Gna12		Fnbp1l
Gnai3		Fosl1
Gne		Frmpd1
Gnpnat1		Frrs1
Golga1		Fry
Gpatch8		Fryl
Gpd1l		Fsd1
Gpd2		Fshb
Gpn1		Fstl1
Gpr153		Furin
Gpr63		Fzd3
Grm3		G0s2
Grm7		G2E3
Has2		Gabbr1
Hdhd2		Gabra1
Hectd1		Galnt1
Hectd4		Garem1
Helz		Gatad2a
Hephl1		Gbp2b
Herc3		Gcat
Hgf		Gcc2
Higd1a		Gcnt3
Hmga1		Gdpd5
Hmga1b		Gfm2
Hoxa10		Gga3
Hoxa3		Ghr
Hoxc8		Gls2
Hpcal4		Gm12886
Hs3st3b1		Gm5460
Hspa4l		Gna12
Hspg2		Gnai3
Htr4		Gne
Htt		Gnpnat1
Hus1		Golga1
Iars		Gpatch8
Icmt		Gpd1l
Idh3a		Gpd2
Ido2		Gpn1
Igf1r		Gpr153
Igf2r		Gpr63
Igsf9b		Grm3
Ihh		Grm7
Il10ra		Has2
Il31ra		Hdhd2
Il7r		Hectd1
Ildr2		Hectd4
Inpp5j		Helz
Insr		Hephl1
Ints6l		Herc3
Ip6k1		Hgf
Ippk		Higd1a
Irak2		Hmga1
Islr		Hmga1b
Ist1		Hnrnpa2B1
Itgav		Hoxa10
Itpr1		Hoxa3
Itpripl2		Hoxc8
Jade2		Hpcal4
Jarid2		Hs3st3b1
Kbtbd2		Hspa4l
Kcnf1		Hspg2
Kcnj2		Htr4
Kcnk10		Htt
Kcnn4		Hus1
Kcnq5		Iars
Kcnv1		Icmt
Kctd8		Idh3a
Kdm5c		Ido2
Kdm8		Igf1r
Kdsr		Igf2r
Kif1b		Igsf9b
Kif1c		Ihh
Kif21a		Il10ra
Kif21b		Il1Rapl1
Kif23		Il31ra
Kif2a		Il7r
Kif3b		Ildr2
Kif5b		Inpp5j
Kif5c		Insr
Kl		Ints6l
Klc1		Ip6k1
Klc4		Ippk
Klf14		Irak2
Klhl18		Islr
Klhl2		Isoc1
Kmt2a		Ist1
Knop1		Itga2
Kpna1		Itgav
Kpna3		Itpr1
Krtap11-1		Itpripl2
Krtap1-5		Jade2
Krtap26-1		Jarid2
Lamc1		Kbtbd2
Lats1		Kcnf1
Lats2		Kcnj2
Lhx3		Kcnk10
Lingo4		Kcnn4
Llgl2		Kcnq5
Lrig1		Kcnv1
Lrig2		Kctd8
Lrp2		Kdm5c
Lrp6		Kdm8
Lrrc32		Kdsr
Lrrfip2		Kiaa1432
Lrrn3		Kif1b
Lsm11		Kif1c
Lurap1l		Kif21a
Luzp1		Kif21b
Lyrm9		Kif23
Mamld1		Kif2a
Man2a2		Kif3b
Map1lc3b		Kif5b
Map2k1		Kif5c
Map3k3		Kl
Map3k4		Klc1
Mapk8		Klc4
Mapk8ip2		Klf14
Mapkap1		Klhl18
Mapkapk3		Klhl2
Marveld2		Kmt2a
Mcat		Knop1
Med1		Kpna1
Med26		Kpna3
Metap1		Krtap11-1
Mex3c		Krtap1-5
Mfap3l		Krtap26-1
Mfn2		Lamc1
Mgat4a		Lats1
Mief1		Lats2
Mink1		Lhx1
Mkks		Lhx3
Mknk1		Lingo4
Mlf2		Llgl2
Mlycd		Lman2
Mmd		Lphn2
Mmp1a		Lrig1
Mmp1b		Lrig2
Mnt		Lrp2
Mob3b		Lrp6
Mob4		Lrrc32
Mov10		Lrrfip2
Mrps25		Lrrn3
Mthfd1l		Lsm11
Mtif3		Lurap1l
Mtmr3		Luzp1
Mxd1		Lyrm9
Myadm		Mamld1
Myb		Man2a2
Mybl1		Map1lc3b
Mylk4		Map2k1
Myt1l		Map3k3
N4bp1		Map3k4
Naa15		Map4
Napb		Map7
Nav1		Mapk1Ip1L
Ncapg2		Mapk8
Ncbp3		Mapk8ip2
Ncs1		Mapkap1
Ndor1		Mapkapk3
Nebl		Marveld2
Nectin1		Mcat
Nexmif		Med1
Nf1		Med26
Nf2		Metap1
Nfatc3		Mex3c
Nfe2l1		Mfap3l
Nkd1		Mfn2
Nlrp10		Mgat4a
Nlrx1		Mief1
Nol4l		Mink1
Nol6		Mkks
Nos1		Mknk1
Npbwr1		Mlf2
Nr2c2		Mlycd
Nrarp		Mmd
Nrbp1		Mmp1a
Nrn1		Mmp1b
Nrp2		Mnt
Nsg1		Mob3b
Nsmf		Mob4
Nsun4		Mocs1
Nt5dc3		Morc2
Nuak2		Mov10
Nudt4		Mrps25
Nudt7		Mthfd1l
Nufip2		Mtif3
Nup210		Mtmr3
Nup50		Mxd1
Nxph1		Myadm
Nynrin		Myb
Ocrl		Mybl1
Ogfod1		Mylk4
Ogfod3		Myt1l
Omg		N4bp1
Onecut2		Naa15
Osbpl7		Napb
Otub2		Nav1
Otud4		Ncapg2
Otud6b		Ncbp3
Otx1		Ncs1
Ovol1		Ndor1
Pacsin2		Nebl
Pafah1b1		Nectin1
Pafah1b2		Nexmif
Pam		Nf1
Pappa		Nf2
Pappa2		Nfatc3
Parvb		Nfe2l1
Pbx3		Nkd1
Pcdh17		Nlgn1
Pcdh9		Nlrp10
Pcdha1		Nlrx1
Pcdha10		Nol4l
Pcdha11		Nol6
Pcdha12		Nos1
Pcdha2		Npbwr1
Pcdha3		Nr2c2
Pcdha4		Nrarp
Pcdha5		Nrbp1
Pcdha6		Nrn1
Pcdha7		Nrp2
Pcdha9		Nsg1
Pcdhac1		Nsmf
Pcdhac2		Nsun4
Pcsk5		Nt5dc3
Pdap1		Nuak2
Pde3b		Nucks1
Pdia6		Nudt4
Pdik1l		Nudt7
Pdxk		Nufip2
Pdzd8		Nup210
Peg10		Nup50
Peli2		Nxph1
Peli3		Nynrin
Penk		Ocrl
Pex13		Ogfod1
Pfas		Ogfod3
Phactr2		Omg
Phc3		Onecut2
Phf19		Osbpl7
Phf20		Otub2
Phip		Otud4
Pi15		Otud6b
Pias2		Otx1
Piezo1		Ovol1
Pik3r1		Pacsin2
Pip4p1		Pafah1b1
Pip4p2		Pafah1b2
Pisd		Pam
Pitpna		Pappa
Pla2g15		Pappa2
Plagl1		Parvb
Plcxd2		Pbx3
Pld3		Pcdh17
Plekhf2		Pcdh9
Plekhh1		Pcdha1
Plekhm3		Pcdha10
Plpp1		Pcdha11
Plpp3		Pcdha12
Plrg1		Pcdha2
Plxna1		Pcdha3
Plxna2		Pcdha4
Plxna4		Pcdha5
Plxnc1		Pcdha6
Pnisr		Pcdha7
Pnoc		Pcdha9
Pnp2		Pcdhac1
Pnpla6		Pcdhac2
Pnrc2		Pcgf5
Pofut1		Pcsk5
Polr3f		Pdap1
Pom121		Pde3b
Pomk		Pdia6
Pou2f1		Pdik1l
Ppfia2		Pdpk1
Ppm1d		Pdxk
Ppm1e		Pdzd8
Ppp1r11		Peg10
Ppp2r1a		Peli2
Ppp2r1b		Peli3
Ppp2r5c		Penk
Ppp6c		Pex13
Prdm4		Pfas
Prkar2a		Phactr2
Prkca		Phc3
Prmt6		Phf19
Prr11		Phf20
Prrc2c		Phip
Psca		Phlpp2
Pskh1		Pi15
Pth		Pi4Kb
Pthlh		Pias2
Ptp4a3		Piezo1
Ptpn3		Pik3r1
Ptpn4		Pip4p1
Ptprb		Pip4p2
Ptprj		Pisd
Ptprr		Pitpna
Pwwp2b		Pla2g15
Qk		Plagl1
Rab10		Plcxd2
Rab11fip1		Pld3
Rab11fip2		Plekhf2
Rab3c		Plekhh1
Rab40c		Plekhm3
Rab4b		Plpp1
Rab9b		Plpp3
Rad23b		Plrg1
Rad51d		Plxna1
Rad9a		Plxna2
Raf1		Plxna4
Ranbp3		Plxnc1
Rap2c		Pnisr
Rapgef1		Pnoc
Raph1		Pnp2
Rarb		Pnpla6
Rasef		Pnrc2
Rasgef1b		Pofut1
Rassf4		Polr3f
Rbm43		Pom121
Rbm6		Pomk
Reck		Pou2f1
Reln		Ppfia2
Relt		Ppig
Repin1		Ppm1d
Rere		Ppm1e
Ret		Ppp1r11
Rfc1		Ppp2r1a
Rffl		Ppp2r1b
Rfx3		Ppp2r5c
Rfx5		Ppp6c
Rgp1		Prdm4
Rgs8		Prkar2a
Rictor		Prkca
Rnf10		Prmt6
Rnf125		Prr11
Rnf144b		Prrc2c
Rnf217		Psca
Rnf8		Pskh1
Rngtt		Ptch1
Rock2		Pth
Rora		Pthlh
Rorb		Ptp4a3
Rprd2		Ptpn3
Rps19bp1		Ptpn4
Rreb1		Ptprb
Rsbn1		Ptprj
Rspo3		Ptprr
Rtl5		Pwwp2b
Rtn3		Qk
Rtn4		Rab10
Rubcn		Rab11fip1
Rubcnl		Rab11fip2
Sall1		Rab3c
Sall3		Rab40c
Sall4		Rab4b
Satb2		Rab9b
Scn2a		Rad23b
Scn8a		Rad51d
Scoc		Rad9a
Scp2		Raf1
Sdf2		Ranbp3
Sdhaf4		Rap2c
Sec14l1		Rapgef1
Sec22c		Raph1
Sec24a		Rarb
Sec61a1		Rasef
Seh1l		Rasgef1b
Sel1l3		Rassf4
Selenoi		Rbbp6
Sema3a		Rbm23
Sema3d		Rbm43
Sema5b		Rbm6
Sema6d		Rcor3
Sepsecs		Reck
Sept2		Reln
Serbp1		Relt
Serpinb8		Repin1
Sesn1		Rere
Setd3		Ret
Sez6l		Rfc1
Sf1		Rffl
Sft2d3		Rfx3
Sgk1		Rfx5
Sh3bgrl2		Rgp1
Sh3gl2		Rgs8
Shcbp1		Rictor
Shoc2		Rnf10
Siah1a		Rnf125
Sidt2		Rnf144b
Sik1		Rnf217
Sinhcaf		Rnf8
Ski		Rngtt
Slc12a2		Rock2
Slc13a3		Ror1
Slc20a2		Rora
Slc22a15		Rorb
Slc22a23		Rp6-24A23.6
Slc24a3		Rprd2
Slc25a22		Rps19bp1
Slc25a37		Rreb1
Slc2a3		Rsbn1
Slc35g1		Rspo3
Slc36a1		Rtl5
Slc39a10		Rtn3
Slc4a4		Rtn4
Slc4a7		Rubcn
Slc4a8		Rubcnl
Slc6a11		Sall1
Slc7a1		Sall3
Slc7a2		Sall4
Slc9a6		Satb2
Slc9b2		Scn2a
Slit2		Scn8a
Slitrk6		Scoc
Smad7		Scp2
Smc5		Sdf2
Smg7		Sdhaf4
Smim13		Sec14l1
Smim20		Sec22c
Sms		Sec24a
Smurf1		Sec61a1
Smurf2		Seh1l
Snrk		Sel1l3
Snx11		Selenoi
Snx27		Sema3a
Sobp		Sema3d
Socs6		Sema5b
Soga1		Sema6d
Son		Sepsecs
Sos1		Sept2
Sowahc		Serbp1
Sox6		Serpinb8
Spag7		Sesn1
Spred1		Setd3
Spry4		Sez6l
Spryd3		Sf1
Spsb4		Sft2d3
Sptbn2		Sgk1
Sptlc1		Sh3bgrl2
Srp14		Sh3gl2
Srpr		Shcbp1
Ssr1		Shoc2
Ssrp1		Siah1a
St8sia3		Sidt2
St8sia6		Sik1
Stk38l		Sinhcaf
Stox2		Ski
Stradb		Slc12a2
Strbp		Slc13a3
Stub1		Slc20a2
Stxbp1		Slc22a15
Stxbp3		Slc22a23
Stxbp5		Slc24a3
Suco		Slc25a22
Svop		Slc25a37
Swap70		Slc2a3
Syde1		Slc35g1
Syde2		Slc36a1
Synj1		Slc39a10
Synrg		Slc41A2
Sypl		Slc4a4
Tab3		Slc4a7
Tacc1		Slc4a8
Tasp1		Slc6a11
Tatdn3		Slc7a1
Tbc1d24		Slc7a2
Tbl1xr1		Slc9a6
Tbp		Slc9b2
Tbpl1		Slit2
Tcaim		Slitrk1
Tenm2		Slitrk6
Tenm3		Smad7
Tep1		Smc5
Tet3		Smg7
Tfap2a		Smim13
Tfap2d		Smim20
Tgfbr3		Sms
Tgif2		Smurf1
Tk2		Smurf2
Tle4		Snrk
Tlk1		Snx11
Tll1		Snx27
Tlr4		Sobp
Tmc7		Socs6
Tmcc1		Soga1
Tmem121b		Son
Tmem135		Sos1
Tmem150c		Sos2
Tmem178b		Sowahc
Tmem245		Sox6
Tmem33		Spag7
Tmem74b		Spred1
Tmem87a		Spry4
Tmem87b		Spryd3
Tmprss3		Spsb4
Tmtc1		Sptbn2
Tmtc2		Sptlc1
Tnfaip8l3		Srp14
Tnrc6b		Srpr
Tob2		Ssr1
Trabd2b		Ssrp1
Traf3		St8sia3
Tram1		St8sia6
Trank1		Stk33
Trim35		Stk38l
Trp53inp2		Stox2
Tsc22d2		Stradb
Tspan5		Strbp
Tspyl2		Stub1
Ttc12		Stxbp1
Ttll5		Stxbp3
Ttll6		Stxbp5
Tuba4a		Suco
Ube2g2		Svop
Ube2q1		Swap70
Ube2v1		Syde1
Ube3a		Syde2
Ube4b		Syndig1
Ubfd1		Synj1
Ubl5		Synrg
Ubn2		Sypl
Ubr3		Tab3
Unc80		Tacc1
Usp12		Tasp1
Usp14		Tatdn3
Usp15		Tbc1d24
Usp25		Tbl1xr1
Usp31		Tbp
Usp33		Tbpl1
Usp42		Tcaim
Usp9x		Tead1
Uspl1		Tenm2
Vamp8		Tenm3
Vapb		Tep1
Vegfa		Tet3
Vezt		Tfap2a
Vps33b		Tfap2d
Vtcn1		Tgfbr3
Vti1b		Tgif2
Wap		Tk2
Wasl		Tle4
Wbp11		Tlk1
Wdr92		Tll1
Wdtc1		Tlr4
Wee1		Tmc7
Wfs1		Tmcc1
Wipi2		Tmed8
Wnk3		Tmem121b
Wnt2b		Tmem135
Wnt3a		Tmem150c
Wnt4		Tmem178b
Wnt7a		Tmem189
Wwp1		Tmem189-Ube2V1
Xcr1		Tmem245
Xpo7		Tmem33
Xpr1		Tmem74b
Ythdc1		Tmem87a
Ywhah		Tmem87b
Ywhaq		Tmprss3
Zbtb34		Tmtc1
Zbtb39		Tmtc2
Zbtb43		Tnfaip8l3
Zbtb44		Tnik
Zc2hc1a		Tnrc6b
Zc3h6		Tob2
Zcchc2		Trabd2b
Zcchc3		Traf3
Zdhhc21		Tram1
Zer1		Trank1
Zfhx3		Trim35
Zfhx4		Trp53inp2
Zfp275		Tsc22d2
Zfp300		Tspan5
Zfp362		Tspyl2
Zfp367		Ttc12
Zfp423		Ttll5
Zfp442		Ttll6
Zfp449		Tuba4a
Zfp46		Txndc17
Zfp518b		Ube2g2
Zfp609		Ube2q1
Zfp622		Ube2v1
Zfp704		Ube3a
Zfp760		Ube4b
Zfp773		Ubfd1
Zfp809		Ubl5
Zfp874a		Ubn2
Zfp882		Ubr3
Zfp941		Ubxn10
Zfyve1		Uhmk1
Zmat3		Unc80
Zmym2		Usp12
Zmym4		Usp14
Znrf2		Usp15
Zswim3		Usp25
Zswim5		Usp31
Zyx		Usp33
		Usp42
		Usp9x
		Uspl1
		Vamp7
		Vamp8
		Vapb
		Vegfa
		Vezt
		Vps33b
		Vtcn1
		Vti1b
		Wap
		Wapal
		Wasl
		Wbp11
		Wdr92
		Wdtc1
		Wee1
		Wfs1
		Wipi2
		Wnk3
		Wnt2b
		Wnt3a
		Wnt4
		Wnt7a
		Wsb2
		Wwp1
		Xcr1
		Xpo4
		Xpo7
		Xpr1
		Ythdc1
		Ywhah
		Ywhaq
		Zbtb16
		Zbtb20
		Zbtb34
		Zbtb39
		Zbtb43
		Zbtb44
		Zbtb9
		Zc2hc1a
		Zc3H12B
		Zc3h6
		Zcchc2
		Zcchc3
		Zdhhc21
		Zer1
		Zfhx3
		Zfhx4
		Zfp275
		Zfp300
		Zfp362
		Zfp367
		Zfp423
		Zfp442
		Zfp449
		Zfp46
		Zfp518b
		Zfp609
		Zfp622
		Zfp704
		Zfp760
		Zfp773
		Zfp809
		Zfp874a
		Zfp882
		Zfp941
		Zfx
		Zfy
		Zfyve1
		Zmat3
		Zmym2
		Zmym4
		Znrf2
		Zswim3
		Zswim5
		Zyx
