# Supplementary material for: An ALS-associated mutation dysregulates microglia-derived extracellular microRNAs in a sex-specific manner
Source: Dis Model Mech. 2024 May 29;17(5):dmm050638. doi: 10.1242/dmm.050638 (PMC11152562; doi:10.1242/dmm.050638)
Supplement: Table S6. [file dmm-17-050638-TableS6.xlsx]

## Sheet: Table S6
Gene symbols of VALIDATED targets of miR-16-5p					Gene symbols of VALIDATED targets of miR-99a-5p					Gene symbols of VALIDATED targets of miR-191-5p
miRTarBase	miRTargetLink	Union (miRTarBase ∪ miRTargetLink)	Intersection (miRTarBase ∩ miRTargetLink)		miRTarBase	miRTargetLink	Union (miRTarBase ∪ miRTargetLink)	Intersection (miRTarBase ∩ miRTargetLink)		miRTarBase	miRTargetLink	Union (miRTarBase ∪ miRTargetLink)	Intersection (miRTarBase ∩ miRTargetLink)
4930444A02Rik	Angel1	4930444A02Rik	Angel1		Asxl2	Asxl2	Asxl2	Asxl2		Gpr107	Gpr107	Gpr107	Gpr107
Angel1	App	Angel1	App		Comp	Comp	Comp	Comp		Mxi1	Mxi1	Mxi1	Mxi1
App	Arl2	App	Arl2		Grik3	Grik3	Grik3	Grik3		Riok3	Riok3	Riok3	Riok3
Arl2	Armcx6	Arl2	Armcx6		Slc35d2	Slc35d2	Slc35d2	Slc35d2
Armcx6	Bcl11b	Armcx6	Bcl11b		Smarca5	Smarca5	Smarca5	Smarca5
Bcl11b	Bcl2	Bcl11b	Bcl2
Bcl2	Bcl2l2	Bcl2	Bcl2l2
Bcl2l2	Bicd1	Bcl2l2	Bicd1
Bicd1	Bri3bp	Bicd1	Bri3bp
Bri3bp	Cadm1	Bri3bp	Cadm1
Cadm1	Ccnd1	Cadm1	Ccnd1
Ccnd1	Ccne1	Ccnd1	Ccne1
Ccne1	Cd274	Ccne1	Cd40
Ccnt2	Cd40	Ccnt2	Creb5
Cd40	Creb5	Cd274	Ddx19b
Creb5	Ddx19b	Cd40	Dhdh
CXCL10	Dhdh	Creb5	Erlin2
Ddx19b	Erlin2	CXCL10	Fbxo21
Dhdh	Fbxo21	Ddx19b	Fgd4
Erlin2	Fgd4	Dhdh	Fgf2
Fbxo21	Fgf2	Erlin2	Idua
Fgd4	Idua	Fbxo21	Irgq
Fgf2	Irgq	Fgd4	Itgav
Hip1	Itgav	Fgf2	Jag1
Idua	Jag1	Hip1	Jun
Il6ra	Jun	Idua	Klc1
Il7r	Klc1	Il6ra	Lpcat2b
Irgq	Lpcat2b	Il7r	Mapkap1
Itgav	Mapkap1	Irgq	Mdm4
Jag1	Mdm4	Itgav	Ncl
Jun	Ncl	Jag1	Pacsin2
Klc1	Pacsin2	Jun	Rnf168
Lamtor3	Plpp3	Klc1	Slc6a4
Lpcat2b	Pomk	Lamtor3	Sorcs2
Mapkap1	Rnf168	Lpcat2b	Spsb4
Mdm4	Slc6a4	Mapkap1	Tacc1
Ncl	Sorcs2	Mdm4	Tifab
Pacsin2	Spsb4	Ncl	Trim2
Ppap2b	Tacc1	Pacsin2	Vegfa
Rnf168	Tifab	Plpp3	Wnt3a
Slc6a4	Trim2	Pomk
Sorcs2	Vegfa	Ppap2b
Spsb4	Wnt3a	Rnf168
Synrg		Slc6a4
Tacc1		Sorcs2
Tifab		Spsb4
Tnrc6b		Synrg
Trim2		Tacc1
Vegfa		Tifab
Wnt3a		Tnrc6b
		Trim2
		Vegfa
		Wnt3a
