# Supplementary material for: An ALS-associated mutation dysregulates microglia-derived extracellular microRNAs in a sex-specific manner
Source: Dis Model Mech. 2024 May 29;17(5):dmm050638. doi: 10.1242/dmm.050638 (PMC11152562; doi:10.1242/dmm.050638)
Supplement: Table S7. [file dmm-17-050638-TableS7.xlsx]

## Sheet: Table S7
Input to GO analysis (all 3 miRNAs)		Gene Ontology (GO) biological processes overrepresented in the list of VALIDATED gene targets of miR-16-5p, miR-99a-5p, and miR-191-5p
((miRTarBase ∩ miRTargetLink) ∪ (miRDB ∩ TargetScan)) − ((miRTarBase ∩ miRTargetLink) ∩ (miRDB ∩ TargetScan))		Description (GO ID)	Mouse genome	Gene set	Expected	Over/Under	Fold Enrichment	Raw P-value	FDR
Adamts5		substantia nigra development (GO:0021762)	2	2	0.01	+	> 100	4.81E-05	4.60E-03
Adrb2		regulation of intrinsic apoptotic signaling pathway in response to osmotic stress by p53 class mediator (GO:1902238)	3	2	0.02	+	95.79	1.44E-04	1.02E-02
Ago1		positive regulation of endothelial cell chemotaxis to fibroblast growth factor (GO:2000546)	4	2	0.03	+	71.84	2.86E-04	1.69E-02
Ak4		negative regulation of blood-brain barrier permeability (GO:1905604)	4	2	0.03	+	71.84	2.86E-04	1.69E-02
Angel1		positive regulation of cell chemotaxis to fibroblast growth factor (GO:1904849)	4	2	0.03	+	71.84	2.86E-04	1.68E-02
Ankrd33B		positive regulation of cell fate specification (GO:0042660)	4	2	0.03	+	71.84	2.86E-04	1.68E-02
Ap1Ar		negative regulation of ERAD pathway (GO:1904293)	6	3	0.04	+	71.84	6.51E-06	8.43E-04
App		positive regulation of AMPA receptor activity (GO:2000969)	5	2	0.03	+	57.47	4.75E-04	2.37E-02
Aqp11		cartilage homeostasis (GO:1990079)	5	2	0.03	+	57.47	4.75E-04	2.37E-02
Arih1		regulation of branching involved in salivary gland morphogenesis by mesenchymal-epithelial signaling (GO:0060665)	5	2	0.03	+	57.47	4.75E-04	2.36E-02
Arl2		regulation of phosphatidylinositol dephosphorylation (GO:0060304)	6	2	0.04	+	47.89	7.09E-04	3.25E-02
Armcx6		nucleolar chromatin organization (GO:1990700)	6	2	0.04	+	47.89	7.09E-04	3.24E-02
Asxl2		'de novo' pyrimidine nucleobase biosynthetic process (GO:0006207)	6	2	0.04	+	47.89	7.09E-04	3.23E-02
Atp13A3		positive regulation of MAPKKK cascade by fibroblast growth factor receptor signaling pathway (GO:0090080)	6	2	0.04	+	47.89	7.09E-04	3.22E-02
Atp2B2		rDNA heterochromatin formation (GO:0000183)	6	2	0.04	+	47.89	7.09E-04	3.21E-02
Bace1		regulation of mesodermal cell fate specification (GO:0042661)	6	2	0.04	+	47.89	7.09E-04	3.20E-02
Baz2A		regulation of endothelial cell chemotaxis to fibroblast growth factor (GO:2000544)	7	2	0.05	+	41.05	9.88E-04	4.14E-02
Bcl11b		regulation of intrinsic apoptotic signaling pathway in response to osmotic stress (GO:1902218)	7	2	0.05	+	41.05	9.88E-04	4.13E-02
Bcl2		positive regulation of neuron maturation (GO:0014042)	7	2	0.05	+	41.05	9.88E-04	4.12E-02
Bcl2l2		regulation of mesodermal cell differentiation (GO:1905770)	7	2	0.05	+	41.05	9.88E-04	4.11E-02
Bcl7A		regulation of cell chemotaxis to fibroblast growth factor (GO:1904847)	7	2	0.05	+	41.05	9.88E-04	4.10E-02
Bicd1		angiogenesis involved in coronary vascular morphogenesis (GO:0060978)	7	2	0.05	+	41.05	9.88E-04	4.09E-02
Bri3bp		regulation of retinal cell programmed cell death (GO:0046668)	7	2	0.05	+	41.05	9.88E-04	4.08E-02
Btla		forebrain neuroblast division (GO:0021873)	7	2	0.05	+	41.05	9.88E-04	4.07E-02
Cadm1		cerebral cortex tangential migration (GO:0021800)	7	2	0.05	+	41.05	9.88E-04	4.06E-02
Ccnd1		regulation of IRE1-mediated unfolded protein response (GO:1903894)	8	2	0.06	+	35.92	1.31E-03	4.92E-02
Ccne1		pyrimidine nucleobase biosynthetic process (GO:0019856)	8	2	0.06	+	35.92	1.31E-03	4.91E-02
Ccnt2		positive regulation of endothelial cell chemotaxis (GO:2001028)	17	3	0.12	+	25.36	2.09E-04	1.34E-02
Cd40		positive regulation of vascular endothelial cell proliferation (GO:1905564)	20	3	0.14	+	21.55	3.45E-04	1.92E-02
Cdk17		regulation of cell fate specification (GO:0042659)	27	4	0.19	+	21.29	3.49E-05	3.52E-03
Cds2		negative regulation of release of cytochrome c from mitochondria (GO:0090201)	22	3	0.15	+	19.59	4.62E-04	2.36E-02
Cmpk1		positive regulation of cell migration involved in sprouting angiogenesis (GO:0090050)	22	3	0.15	+	19.59	4.62E-04	2.35E-02
Cnot6L		maintenance of blood-brain barrier (GO:0035633)	22	3	0.15	+	19.59	4.62E-04	2.34E-02
Col4A3Bp		regulation of endothelial cell chemotaxis (GO:2001026)	23	3	0.16	+	18.74	5.29E-04	2.55E-02
Colq		positive regulation of skeletal muscle tissue development (GO:0048643)	23	3	0.16	+	18.74	5.29E-04	2.54E-02
Comp		cardiac muscle cell proliferation (GO:0060038)	31	4	0.22	+	18.54	6.13E-05	5.55E-03
Cpeb3		regulation of cell migration involved in sprouting angiogenesis (GO:0090049)	40	5	0.28	+	17.96	8.27E-06	1.00E-03
Creb5		striated muscle cell proliferation (GO:0014855)	40	5	0.28	+	17.96	8.27E-06	9.95E-04
Crim1		coronary vasculature morphogenesis (GO:0060977)	32	4	0.22	+	17.96	6.97E-05	6.03E-03
Ctdspl		positive regulation of protein tyrosine kinase activity (GO:0061098)	32	4	0.22	+	17.96	6.97E-05	6.00E-03
Dach1		regulation of ERAD pathway (GO:1904292)	25	3	0.17	+	17.24	6.79E-04	3.15E-02
Ddx19b		neural nucleus development (GO:0048857)	26	3	0.18	+	16.58	7.64E-04	3.39E-02
Dhdh		platelet aggregation (GO:0070527)	35	4	0.24	+	16.42	9.99E-05	7.43E-03
Dll4		heparan sulfate proteoglycan biosynthetic process (GO:0015012)	27	3	0.19	+	15.96	8.55E-04	3.72E-02
Dsel		facultative heterochromatin formation (GO:0140718)	28	3	0.19	+	15.39	9.53E-04	4.05E-02
Epdr1		positive regulation of muscle tissue development (GO:1901863)	28	3	0.19	+	15.39	9.53E-04	4.04E-02
Erlin2		positive regulation of signaling receptor activity (GO:2000273)	28	3	0.19	+	15.39	9.53E-04	4.03E-02
Esrra		regulation of vascular endothelial cell proliferation (GO:1905562)	29	3	0.2	+	14.86	1.06E-03	4.24E-02
Fbxo21		endothelial cell proliferation (GO:0001935)	40	4	0.28	+	14.37	1.70E-04	1.14E-02
Fbxw7		positive regulation of cardiac muscle cell proliferation (GO:0060045)	30	3	0.21	+	14.37	1.17E-03	4.52E-02
Fchsd2		regulation of skeletal muscle tissue development (GO:0048641)	31	3	0.22	+	13.9	1.29E-03	4.86E-02
Fgd4		response to axon injury (GO:0048678)	42	4	0.29	+	13.68	2.06E-04	1.32E-02
Fgf2		regulation of cell fate commitment (GO:0010453)	43	4	0.3	+	13.37	2.25E-04	1.42E-02
Fgfr1		heart valve morphogenesis (GO:0003179)	54	5	0.38	+	13.3	3.67E-05	3.67E-03
Fgfr3		heart valve development (GO:0003170)	65	6	0.45	+	13.26	6.06E-06	8.05E-04
Ficd		muscle cell proliferation (GO:0033002)	55	5	0.38	+	13.06	4.02E-05	3.94E-03
Fzd8		neuroblast proliferation (GO:0007405)	68	6	0.47	+	12.68	7.90E-06	9.73E-04
Gatad2A		inner ear auditory receptor cell differentiation (GO:0042491)	57	5	0.4	+	12.6	4.78E-05	4.60E-03
Gpr107		regulation of response to endoplasmic reticulum stress (GO:1905897)	80	7	0.56	+	12.57	1.43E-06	2.62E-04
Grik3		regulation of transcription by RNA polymerase I (GO:0006356)	46	4	0.32	+	12.49	2.93E-04	1.70E-02
Has2		midbrain development (GO:0030901)	46	4	0.32	+	12.49	2.93E-04	1.70E-02
Hectd1		negative regulation of fat cell differentiation (GO:0045599)	59	5	0.41	+	12.18	5.66E-05	5.22E-03
Hgf		positive regulation of blood vessel endothelial cell migration (GO:0043536)	59	5	0.41	+	12.18	5.66E-05	5.19E-03
Hoxa10		positive regulation of cardiac muscle tissue growth (GO:0055023)	48	4	0.33	+	11.97	3.46E-04	1.92E-02
Hoxc8		cardiac muscle tissue growth (GO:0055017)	48	4	0.33	+	11.97	3.46E-04	1.91E-02
Hs3St2		regulation of cardiac muscle cell proliferation (GO:0060043)	49	4	0.34	+	11.73	3.75E-04	2.02E-02
Hs3St3B1		regulation of bone remodeling (GO:0046850)	63	5	0.44	+	11.4	7.77E-05	6.36E-03
Idh3A		positive regulation of heart growth (GO:0060421)	51	4	0.35	+	11.27	4.37E-04	2.27E-02
Idua		heart growth (GO:0060419)	51	4	0.35	+	11.27	4.37E-04	2.27E-02
Irgq		blood vessel remodeling (GO:0001974)	51	4	0.35	+	11.27	4.37E-04	2.26E-02
Itgav		hair cell differentiation (GO:0035315)	64	5	0.45	+	11.22	8.38E-05	6.55E-03
Jag1		trabecula morphogenesis (GO:0061383)	52	4	0.36	+	11.05	4.71E-04	2.36E-02
Jarid2		homotypic cell-cell adhesion (GO:0034109)	55	4	0.38	+	10.45	5.84E-04	2.76E-02
Jun		regulation of blood vessel endothelial cell migration (GO:0043535)	97	7	0.68	+	10.37	5.24E-06	7.41E-04
Kbtbd8		negative regulation of epithelial cell differentiation (GO:0030857)	57	4	0.4	+	10.08	6.69E-04	3.12E-02
Kctd8		platelet activation (GO:0030168)	59	4	0.41	+	9.74	7.63E-04	3.39E-02
Kif1B		positive regulation of endothelial cell proliferation (GO:0001938)	104	7	0.72	+	9.67	8.33E-06	9.94E-04
Kif21A		regulation of long-term synaptic potentiation (GO:1900271)	60	4	0.42	+	9.58	8.13E-04	3.59E-02
Klc1		regulation of protein tyrosine kinase activity (GO:0061097)	61	4	0.42	+	9.42	8.65E-04	3.75E-02
Lpcat2b		cellular response to hypoxia (GO:0071456)	92	6	0.64	+	9.37	4.49E-05	4.37E-03
Lrig1		glycosaminoglycan metabolic process (GO:0030203)	93	6	0.65	+	9.27	4.77E-05	4.62E-03
Mapkap1		positive regulation of receptor-mediated endocytosis (GO:0048260)	63	4	0.44	+	9.12	9.77E-04	4.11E-02
Mbnl1		G1/S transition of mitotic cell cycle (GO:0000082)	64	4	0.45	+	8.98	1.04E-03	4.18E-02
Mdm4		positive regulation of organ growth (GO:0046622)	64	4	0.45	+	8.98	1.04E-03	4.17E-02
Mfn2		regulation of cardiac muscle tissue growth (GO:0055021)	82	5	0.57	+	8.76	2.71E-04	1.63E-02
Mgat4A		cell cycle G1/S phase transition (GO:0044843)	66	4	0.46	+	8.71	1.16E-03	4.56E-02
Mtmr3		positive regulation of dendritic spine development (GO:0060999)	66	4	0.46	+	8.71	1.16E-03	4.55E-02
Mtor		cellular response to decreased oxygen levels (GO:0036294)	99	6	0.69	+	8.71	6.78E-05	6.00E-03
Mxi1		proteoglycan metabolic process (GO:0006029)	83	5	0.58	+	8.66	2.87E-04	1.67E-02
Nav1		bone mineralization (GO:0030282)	67	4	0.47	+	8.58	1.23E-03	4.71E-02
Ncl		positive regulation of neuron apoptotic process (GO:0043525)	102	6	0.71	+	8.45	8.00E-05	6.45E-03
Nfe2L1		inner ear receptor cell differentiation (GO:0060113)	85	5	0.59	+	8.45	3.21E-04	1.82E-02
Nrarp		nephron tubule development (GO:0072080)	86	5	0.6	+	8.35	3.38E-04	1.90E-02
Nsg1		neural precursor cell proliferation (GO:0061351)	138	8	0.96	+	8.33	5.66E-06	7.72E-04
Pacsin2		regulation of tissue remodeling (GO:0034103)	87	5	0.61	+	8.26	3.57E-04	1.95E-02
Pafah1B2		regulation of heart growth (GO:0060420)	88	5	0.61	+	8.16	3.77E-04	2.02E-02
Pdik1L		positive regulation of MAP kinase activity (GO:0043406)	106	6	0.74	+	8.13	9.91E-05	7.41E-03
Peli2		aminoglycan metabolic process (GO:0006022)	109	6	0.76	+	7.91	1.16E-04	8.52E-03
Phf19		negative regulation of neuron differentiation (GO:0045665)	91	5	0.63	+	7.89	4.40E-04	2.26E-02
Plekhh1		stem cell development (GO:0048864)	91	5	0.63	+	7.89	4.40E-04	2.25E-02
Ppp1R11		biomineral tissue development (GO:0031214)	110	6	0.77	+	7.84	1.22E-04	8.92E-03
Ppp6C		mechanoreceptor differentiation (GO:0042490)	92	5	0.64	+	7.81	4.62E-04	2.33E-02
Pthlh		regulation of osteoclast differentiation (GO:0045670)	93	5	0.65	+	7.72	4.86E-04	2.41E-02
Rad23B		renal tubule development (GO:0061326)	93	5	0.65	+	7.72	4.86E-04	2.40E-02
Rasef		regulation of endothelial cell proliferation (GO:0001936)	152	8	1.06	+	7.56	1.15E-05	1.30E-03
Raver2		cellular response to oxygen levels (GO:0071453)	115	6	0.8	+	7.5	1.55E-04	1.07E-02
Reln		spinal cord development (GO:0021510)	96	5	0.67	+	7.48	5.62E-04	2.68E-02
Relt		liver development (GO:0001889)	116	6	0.81	+	7.43	1.63E-04	1.11E-02
Riok3		hepaticobiliary system development (GO:0061008)	119	6	0.83	+	7.24	1.87E-04	1.22E-02
Rnf10		peptidyl-tyrosine phosphorylation (GO:0018108)	100	5	0.7	+	7.18	6.77E-04	3.15E-02
Rnf144B		positive regulation of peptidyl-tyrosine phosphorylation (GO:0050731)	180	9	1.25	+	7.18	4.91E-06	7.07E-04
Rnf168		positive regulation of protein serine/threonine kinase activity (GO:0071902)	161	8	1.12	+	7.14	1.75E-05	1.87E-03
Rora		regulation of organ growth (GO:0046620)	121	6	0.84	+	7.12	2.05E-04	1.33E-02
Seh1L		positive regulation of epithelial cell migration (GO:0010634)	163	8	1.13	+	7.05	1.91E-05	2.03E-03
Sema6D		peptidyl-tyrosine modification (GO:0018212)	102	5	0.71	+	7.04	7.41E-04	3.32E-02
Serbp1		associative learning (GO:0008306)	123	6	0.86	+	7.01	2.24E-04	1.42E-02
Setd3		regulation of fat cell differentiation (GO:0045598)	147	7	1.02	+	6.84	7.78E-05	6.34E-03
Sh3Gl2		nephron epithelium development (GO:0072009)	105	5	0.73	+	6.84	8.44E-04	3.70E-02
Slc35d2		negative regulation of developmental growth (GO:0048640)	127	6	0.88	+	6.79	2.66E-04	1.62E-02
Slc6a4		regulation of neuron differentiation (GO:0045664)	234	11	1.63	+	6.75	7.78E-07	1.64E-04
Smarca5		regulation of osteoblast differentiation (GO:0045667)	149	7	1.04	+	6.75	8.47E-05	6.59E-03
Sorcs2		regulation of receptor-mediated endocytosis (GO:0048259)	130	6	0.9	+	6.63	3.02E-04	1.73E-02
Spsb4		bone morphogenesis (GO:0060349)	109	5	0.76	+	6.59	9.99E-04	4.09E-02
Strbp		regulation of animal organ morphogenesis (GO:2000027)	109	5	0.76	+	6.59	9.99E-04	4.08E-02
Stxbp3		organ growth (GO:0035265)	133	6	0.93	+	6.48	3.42E-04	1.91E-02
Suco		positive regulation of endothelial cell migration (GO:0010595)	111	5	0.77	+	6.47	1.08E-03	4.30E-02
Synrg		regulation of neural precursor cell proliferation (GO:2000177)	134	6	0.93	+	6.43	3.56E-04	1.95E-02
Tab3		artery development (GO:0060840)	113	5	0.79	+	6.36	1.17E-03	4.53E-02
Tacc1		regulation of signaling receptor activity (GO:0010469)	115	5	0.8	+	6.25	1.27E-03	4.82E-02
Taok1		regulation of peptidyl-tyrosine phosphorylation (GO:0050730)	253	11	1.76	+	6.25	1.67E-06	2.96E-04
Tgfbr3		positive regulation of protein kinase activity (GO:0045860)	300	13	2.09	+	6.23	1.91E-07	5.88E-05
Tifab		positive regulation of peptidyl-serine phosphorylation (GO:0033138)	116	5	0.81	+	6.19	1.32E-03	4.93E-02
Tlk1		positive regulation of epithelial cell proliferation (GO:0050679)	234	10	1.63	+	6.14	5.86E-06	7.91E-04
Tmem33		heart morphogenesis (GO:0003007)	281	12	1.96	+	6.14	6.71E-07	1.54E-04
Trib2		kidney epithelium development (GO:0072073)	141	6	0.98	+	6.11	4.67E-04	2.35E-02
Trim2		regulation of MAP kinase activity (GO:0043405)	166	7	1.16	+	6.06	1.66E-04	1.12E-02
Tsc22D2		regulation of ossification (GO:0030278)	143	6	1	+	6.03	5.03E-04	2.47E-02
Ttc39A		memory (GO:0007613)	168	7	1.17	+	5.99	1.79E-04	1.18E-02
Ube2V1		mesenchyme development (GO:0060485)	242	10	1.68	+	5.94	7.87E-06	9.77E-04
Unc80		regulation of peptidyl-serine phosphorylation (GO:0033135)	148	6	1.03	+	5.82	6.03E-04	2.83E-02
Usp14		regulation of epithelial cell migration (GO:0010632)	247	10	1.72	+	5.82	9.41E-06	1.11E-03
Usp15		positive regulation of kinase activity (GO:0033674)	347	14	2.42	+	5.8	1.52E-07	5.58E-05
Usp25		regulation of endothelial cell migration (GO:0010594)	175	7	1.22	+	5.75	2.30E-04	1.44E-02
Vegfa		central nervous system neuron differentiation (GO:0021953)	201	8	1.4	+	5.72	8.47E-05	6.56E-03
Vti1B		stem cell differentiation (GO:0048863)	202	8	1.41	+	5.69	8.77E-05	6.75E-03
Wee1		mesenchymal cell differentiation (GO:0048762)	177	7	1.23	+	5.68	2.46E-04	1.53E-02
Wnk3		regulation of myeloid leukocyte differentiation (GO:0002761)	152	6	1.06	+	5.67	6.93E-04	3.20E-02
Wnt3A		mammary gland development (GO:0030879)	154	6	1.07	+	5.6	7.42E-04	3.32E-02
Xpr1		regulation of proteasomal protein catabolic process (GO:0061136)	183	7	1.27	+	5.5	3.01E-04	1.73E-02
Zbtb39		positive regulation of transferase activity (GO:0051347)	421	16	2.93	+	5.46	4.31E-08	1.84E-05
Zcchc2		positive regulation of phosphatidylinositol 3-kinase/protein kinase B signal transduction (GO:0051897)	185	7	1.29	+	5.44	3.22E-04	1.82E-02
Zzef1		cardiac muscle tissue development (GO:0048738)	212	8	1.48	+	5.42	1.23E-04	8.95E-03
		neuromuscular process (GO:0050905)	189	7	1.32	+	5.32	3.66E-04	1.99E-02
		bone development (GO:0060348)	217	8	1.51	+	5.3	1.44E-04	1.02E-02
		epithelial cell proliferation (GO:0050673)	217	8	1.51	+	5.3	1.44E-04	1.02E-02
		striated muscle tissue development (GO:0014706)	218	8	1.52	+	5.27	1.49E-04	1.04E-02
		learning (GO:0007612)	191	7	1.33	+	5.27	3.90E-04	2.09E-02
		regulation of intrinsic apoptotic signaling pathway (GO:2001242)	192	7	1.34	+	5.24	4.03E-04	2.15E-02
		inner ear development (GO:0048839)	220	8	1.53	+	5.22	1.58E-04	1.09E-02
		positive regulation of developmental growth (GO:0048639)	220	8	1.53	+	5.22	1.58E-04	1.08E-02
		protein polyubiquitination (GO:0000209)	250	9	1.74	+	5.17	6.62E-05	5.90E-03
		branching morphogenesis of an epithelial tube (GO:0048754)	167	6	1.16	+	5.16	1.13E-03	4.44E-02
		regulation of cell size (GO:0008361)	223	8	1.55	+	5.15	1.74E-04	1.16E-02
		calcium ion homeostasis (GO:0055074)	251	9	1.75	+	5.15	6.83E-05	6.01E-03
		regulation of extrinsic apoptotic signaling pathway (GO:2001236)	168	6	1.17	+	5.13	1.17E-03	4.54E-02
		ear development (GO:0043583)	253	9	1.76	+	5.11	7.26E-05	6.18E-03
		regulation of epithelial cell proliferation (GO:0050678)	422	15	2.94	+	5.11	2.75E-07	7.99E-05
		regulation of developmental growth (GO:0048638)	398	14	2.77	+	5.05	7.93E-07	1.63E-04
		skeletal system morphogenesis (GO:0048705)	256	9	1.78	+	5.05	7.94E-05	6.44E-03
		regulation of epithelial cell differentiation (GO:0030856)	171	6	1.19	+	5.04	1.28E-03	4.83E-02
		morphogenesis of a branching epithelium (GO:0061138)	200	7	1.39	+	5.03	5.14E-04	2.50E-02
		ossification (GO:0001503)	262	9	1.82	+	4.94	9.48E-05	7.15E-03
		regulation of protein serine/threonine kinase activity (GO:0071900)	292	10	2.03	+	4.92	3.96E-05	3.91E-03
		morphogenesis of a branching structure (GO:0001763)	211	7	1.47	+	4.77	7.06E-04	3.24E-02
		learning or memory (GO:0007611)	334	11	2.32	+	4.73	2.32E-05	2.39E-03
		T cell differentiation (GO:0030217)	213	7	1.48	+	4.72	7.46E-04	3.33E-02
		blood vessel morphogenesis (GO:0048514)	458	15	3.19	+	4.71	7.73E-07	1.65E-04
		cellular response to growth factor stimulus (GO:0071363)	435	14	3.03	+	4.62	2.25E-06	3.81E-04
		protein ubiquitination (GO:0016567)	498	16	3.47	+	4.62	4.19E-07	1.11E-04
		sensory organ morphogenesis (GO:0090596)	313	10	2.18	+	4.59	7.08E-05	6.05E-03
		regulation of proteolysis involved in protein catabolic process (GO:1903050)	220	7	1.53	+	4.57	9.02E-04	3.88E-02
		response to endoplasmic reticulum stress (GO:0034976)	222	7	1.55	+	4.53	9.50E-04	4.05E-02
		regulation of synaptic plasticity (GO:0048167)	254	8	1.77	+	4.53	4.17E-04	2.20E-02
		regulation of neuron apoptotic process (GO:0043523)	318	10	2.21	+	4.52	8.07E-05	6.47E-03
		positive regulation of DNA metabolic process (GO:0051054)	319	10	2.22	+	4.5	8.28E-05	6.51E-03
		cellular response to nutrient levels (GO:0031669)	225	7	1.57	+	4.47	1.03E-03	4.16E-02
		response to growth factor (GO:0070848)	452	14	3.15	+	4.45	3.51E-06	5.41E-04
		regulation of protein kinase activity (GO:0045859)	520	16	3.62	+	4.42	7.42E-07	1.63E-04
		gland development (GO:0048732)	457	14	3.18	+	4.4	3.98E-06	5.90E-04
		regulation of body fluid levels (GO:0050878)	327	10	2.28	+	4.39	1.02E-04	7.52E-03
		anatomical structure homeostasis (GO:0060249)	230	7	1.6	+	4.37	1.17E-03	4.54E-02
		tissue homeostasis (GO:0001894)	230	7	1.6	+	4.37	1.17E-03	4.53E-02
		regulation of myeloid cell differentiation (GO:0045637)	233	7	1.62	+	4.32	1.26E-03	4.78E-02
		blood vessel development (GO:0001568)	574	17	3.99	+	4.26	5.56E-07	1.34E-04
		cognition (GO:0050890)	375	11	2.61	+	4.21	6.61E-05	5.92E-03
		protein modification by small protein conjugation (GO:0032446)	547	16	3.81	+	4.2	1.44E-06	2.60E-04
		regulation of translation (GO:0006417)	342	10	2.38	+	4.2	1.46E-04	1.03E-02
		angiogenesis (GO:0001525)	342	10	2.38	+	4.2	1.46E-04	1.03E-02
		positive regulation of growth (GO:0045927)	309	9	2.15	+	4.18	3.24E-04	1.83E-02
		tube morphogenesis (GO:0035239)	756	22	5.26	+	4.18	1.41E-08	8.38E-06
		regulation of kinase activity (GO:0043549)	587	17	4.09	+	4.16	7.57E-07	1.64E-04
		muscle tissue development (GO:0060537)	380	11	2.64	+	4.16	7.44E-05	6.19E-03
		protein modification by small protein conjugation or removal (GO:0070647)	662	19	4.61	+	4.12	1.85E-07	5.82E-05
		vasculature development (GO:0001944)	604	17	4.2	+	4.04	1.12E-06	2.18E-04
		negative regulation of cell development (GO:0010721)	320	9	2.23	+	4.04	4.18E-04	2.20E-02
		positive regulation of protein phosphorylation (GO:0001934)	679	19	4.73	+	4.02	2.73E-07	8.08E-05
		regulation of apoptotic signaling pathway (GO:2001233)	433	12	3.01	+	3.98	5.30E-05	4.95E-03
		negative regulation of cell differentiation (GO:0045596)	725	20	5.05	+	3.96	1.62E-07	5.66E-05
		skeletal system development (GO:0001501)	510	14	3.55	+	3.94	1.38E-05	1.53E-03
		epithelial tube morphogenesis (GO:0060562)	366	10	2.55	+	3.93	2.53E-04	1.55E-02
		sex differentiation (GO:0007548)	294	8	2.05	+	3.91	1.08E-03	4.31E-02
		response to light stimulus (GO:0009416)	332	9	2.31	+	3.89	5.45E-04	2.62E-02
		animal organ morphogenesis (GO:0009887)	1074	29	7.47	+	3.88	2.92E-10	6.42E-07
		regulation of cellular response to stress (GO:0080135)	521	14	3.63	+	3.86	1.75E-05	1.88E-03
		heart development (GO:0007507)	600	16	4.18	+	3.83	4.70E-06	6.82E-04
		post-translational protein modification (GO:0043687)	716	19	4.98	+	3.81	6.09E-07	1.42E-04
		protein phosphorylation (GO:0006468)	679	18	4.73	+	3.81	1.25E-06	2.35E-04
		positive regulation of MAPK cascade (GO:0043410)	530	14	3.69	+	3.8	2.11E-05	2.23E-03
		positive regulation of phosphorylation (GO:0042327)	728	19	5.07	+	3.75	7.81E-07	1.62E-04
		regulation of protein phosphorylation (GO:0001932)	1038	27	7.22	+	3.74	2.94E-09	2.38E-06
		regulation of transferase activity (GO:0051338)	692	18	4.82	+	3.74	1.63E-06	2.93E-04
		mononuclear cell differentiation (GO:1903131)	389	10	2.71	+	3.69	4.09E-04	2.16E-02
		response to wounding (GO:0009611)	355	9	2.47	+	3.64	8.77E-04	3.79E-02
		positive regulation of protein modification process (GO:0031401)	869	22	6.05	+	3.64	1.63E-07	5.57E-05
		ubiquitin-dependent protein catabolic process (GO:0006511)	476	12	3.31	+	3.62	1.30E-04	9.42E-03
		regulation of protein catabolic process (GO:0042176)	359	9	2.5	+	3.6	9.49E-04	4.06E-02
		negative regulation of locomotion (GO:0040013)	360	9	2.51	+	3.59	9.68E-04	4.08E-02
		tissue morphogenesis (GO:0048729)	642	16	4.47	+	3.58	1.09E-05	1.26E-03
		leukocyte differentiation (GO:0002521)	484	12	3.37	+	3.56	1.51E-04	1.05E-02
		negative regulation of developmental process (GO:0051093)	1015	25	7.06	+	3.54	3.58E-08	1.57E-05
		negative regulation of cell cycle (GO:0045786)	366	9	2.55	+	3.53	1.09E-03	4.30E-02
		modification-dependent protein catabolic process (GO:0019941)	488	12	3.4	+	3.53	1.63E-04	1.11E-02
		morphogenesis of an epithelium (GO:0002009)	530	13	3.69	+	3.52	8.91E-05	6.79E-03
		circulatory system development (GO:0072359)	979	24	6.81	+	3.52	7.59E-08	2.85E-05
		regulation of amide metabolic process (GO:0034248)	409	10	2.85	+	3.51	6.03E-04	2.82E-02
		positive regulation of phosphorus metabolic process (GO:0010562)	821	20	5.71	+	3.5	1.14E-06	2.19E-04
		positive regulation of phosphate metabolic process (GO:0045937)	821	20	5.71	+	3.5	1.14E-06	2.17E-04
		modification-dependent macromolecule catabolic process (GO:0043632)	498	12	3.47	+	3.46	1.97E-04	1.28E-02
		regulation of phosphorylation (GO:0042325)	1123	27	7.82	+	3.45	1.55E-08	8.52E-06
		phosphorylation (GO:0016310)	833	20	5.8	+	3.45	1.42E-06	2.64E-04
		regulation of phosphate metabolic process (GO:0019220)	1296	31	9.02	+	3.44	1.24E-09	1.36E-06
		regulation of phosphorus metabolic process (GO:0051174)	1297	31	9.03	+	3.43	1.26E-09	1.29E-06
		modulation of chemical synaptic transmission (GO:0050804)	595	14	4.14	+	3.38	7.39E-05	6.22E-03
		regulation of trans-synaptic signaling (GO:0099177)	596	14	4.15	+	3.38	7.52E-05	6.23E-03
		positive regulation of cell migration (GO:0030335)	600	14	4.18	+	3.35	8.07E-05	6.44E-03
		regulation of DNA metabolic process (GO:0051052)	515	12	3.58	+	3.35	2.68E-04	1.62E-02
		tube development (GO:0035295)	996	23	6.93	+	3.32	4.20E-07	1.10E-04
		developmental growth (GO:0048589)	525	12	3.65	+	3.28	3.18E-04	1.82E-02
		post-transcriptional regulation of gene expression (GO:0010608)	482	11	3.35	+	3.28	5.74E-04	2.72E-02
		cell population proliferation (GO:0008283)	878	20	6.11	+	3.27	3.16E-06	5.07E-04
		anatomical structure formation involved in morphogenesis (GO:0048646)	1010	23	7.03	+	3.27	5.35E-07	1.31E-04
		positive regulation of cell population proliferation (GO:0008284)	1058	24	7.36	+	3.26	3.15E-07	8.66E-05
		growth (GO:0040007)	530	12	3.69	+	3.25	3.47E-04	1.91E-02
		synaptic signaling (GO:0099536)	442	10	3.08	+	3.25	1.09E-03	4.30E-02
		monoatomic ion homeostasis (GO:0050801)	533	12	3.71	+	3.23	3.65E-04	1.98E-02
		regulation of growth (GO:0040008)	668	15	4.65	+	3.23	6.86E-05	6.00E-03
		regulation of protein modification process (GO:0031399)	1347	30	9.38	+	3.2	1.23E-08	7.92E-06
		positive regulation of cell motility (GO:2000147)	629	14	4.38	+	3.2	1.32E-04	9.58E-03
		inorganic ion homeostasis (GO:0098771)	453	10	3.15	+	3.17	1.31E-03	4.93E-02
		negative regulation of multicellular organismal process (GO:0051241)	1275	28	8.87	+	3.16	5.53E-08	2.24E-05
		regulation of anatomical structure size (GO:0090066)	592	13	4.12	+	3.16	2.64E-04	1.60E-02
		negative regulation of transcription by RNA polymerase II (GO:0000122)	966	21	6.72	+	3.12	3.64E-06	5.49E-04
		positive regulation of locomotion (GO:0040017)	645	14	4.49	+	3.12	1.72E-04	1.15E-02
		regulation of mitotic cell cycle (GO:0007346)	510	11	3.55	+	3.1	9.11E-04	3.91E-02
		monoatomic cation homeostasis (GO:0055080)	521	11	3.63	+	3.03	1.08E-03	4.31E-02
		cell morphogenesis (GO:0000902)	764	16	5.32	+	3.01	8.83E-05	6.76E-03
		cell activation (GO:0001775)	812	17	5.65	+	3.01	5.28E-05	4.96E-03
		response to abiotic stimulus (GO:0009628)	1007	21	7.01	+	3	6.90E-06	8.78E-04
		lymphocyte activation (GO:0046649)	581	12	4.04	+	2.97	7.80E-04	3.45E-02
		regulation of cell differentiation (GO:0045595)	1700	35	11.83	+	2.96	4.46E-09	3.27E-06
		anatomical structure morphogenesis (GO:0009653)	2333	48	16.24	+	2.96	2.09E-12	8.04E-09
		sensory organ development (GO:0007423)	636	13	4.43	+	2.94	5.20E-04	2.52E-02
		negative regulation of gene expression (GO:0010629)	1028	21	7.15	+	2.94	9.44E-06	1.10E-03
		regulation of catabolic process (GO:0009894)	982	20	6.83	+	2.93	1.64E-05	1.79E-03
		chemical homeostasis (GO:0048878)	935	19	6.51	+	2.92	2.80E-05	2.86E-03
		regulation of system process (GO:0044057)	642	13	4.47	+	2.91	5.68E-04	2.70E-02
		hemopoiesis (GO:0030097)	794	16	5.53	+	2.9	1.38E-04	9.90E-03
		brain development (GO:0007420)	696	14	4.84	+	2.89	3.72E-04	2.01E-02
		cellular response to endogenous stimulus (GO:0071495)	1044	21	7.27	+	2.89	1.19E-05	1.34E-03
		proteolysis involved in protein catabolic process (GO:0051603)	599	12	4.17	+	2.88	1.02E-03	4.14E-02
		negative regulation of protein metabolic process (GO:0051248)	958	19	6.67	+	2.85	3.89E-05	3.87E-03
		behavior (GO:0007610)	759	15	5.28	+	2.84	2.76E-04	1.65E-02
		cell-cell signaling (GO:0007267)	914	18	6.36	+	2.83	6.91E-05	6.01E-03
		negative regulation of cell population proliferation (GO:0008285)	765	15	5.32	+	2.82	3.00E-04	1.73E-02
		leukocyte activation (GO:0045321)	718	14	5	+	2.8	5.06E-04	2.48E-02
		protein modification process (GO:0036211)	2107	41	14.66	+	2.8	7.77E-10	9.97E-07
		positive regulation of catalytic activity (GO:0043085)	926	18	6.44	+	2.79	8.15E-05	6.44E-03
		positive regulation of intracellular signal transduction (GO:1902533)	1088	21	7.57	+	2.77	2.20E-05	2.31E-03
		negative regulation of DNA-templated transcription (GO:0045892)	1244	24	8.66	+	2.77	5.37E-06	7.45E-04
		central nervous system development (GO:0007417)	937	18	6.52	+	2.76	9.46E-05	7.18E-03
		regulation of MAPK cascade (GO:0043408)	730	14	5.08	+	2.76	5.96E-04	2.81E-02
		negative regulation of RNA biosynthetic process (GO:1902679)	1253	24	8.72	+	2.75	6.06E-06	8.12E-04
		cellular homeostasis (GO:0019725)	684	13	4.76	+	2.73	1.02E-03	4.13E-02
		regulation of protein metabolic process (GO:0051246)	2326	44	16.19	+	2.72	3.70E-10	6.32E-07
		cellular response to stress (GO:0033554)	1534	29	10.68	+	2.72	7.22E-07	1.61E-04
		response to endogenous stimulus (GO:0009719)	1278	24	8.89	+	2.7	8.44E-06	1.00E-03
		regulation of locomotion (GO:0040012)	1119	21	7.79	+	2.7	3.32E-05	3.37E-03
		embryo development ending in birth or egg hatching (GO:0009792)	859	16	5.98	+	2.68	3.33E-04	1.87E-02
		regulation of cell development (GO:0060284)	968	18	6.74	+	2.67	1.42E-04	1.02E-02
		head development (GO:0060322)	757	14	5.27	+	2.66	8.48E-04	3.71E-02
		regulation of cell population proliferation (GO:0042127)	1786	33	12.43	+	2.65	1.78E-07	5.95E-05
		negative regulation of RNA metabolic process (GO:0051253)	1361	25	9.47	+	2.64	7.83E-06	9.80E-04
		macromolecule modification (GO:0043412)	2291	42	15.95	+	2.63	2.74E-09	2.35E-06
		negative regulation of signaling (GO:0023057)	1477	27	10.28	+	2.63	3.50E-06	5.45E-04
		generation of neurons (GO:0048699)	1268	23	8.83	+	2.61	2.31E-05	2.40E-03
		negative regulation of cellular component organization (GO:0051129)	778	14	5.41	+	2.59	1.10E-03	4.34E-02
		tissue development (GO:0009888)	1849	33	12.87	+	2.56	3.94E-07	1.06E-04
		neuron differentiation (GO:0030182)	1183	21	8.23	+	2.55	7.39E-05	6.18E-03
		embryo development (GO:0009790)	1241	22	8.64	+	2.55	4.99E-05	4.75E-03
		regulation of cell migration (GO:0030334)	1016	18	7.07	+	2.55	2.57E-04	1.57E-02
		regulation of cell motility (GO:2000145)	1075	19	7.48	+	2.54	1.77E-04	1.17E-02
		regulation of cell cycle (GO:0051726)	1078	19	7.5	+	2.53	1.83E-04	1.20E-02
		regulation of multicellular organismal development (GO:2000026)	1592	28	11.08	+	2.53	4.69E-06	6.88E-04
		negative regulation of cell communication (GO:0010648)	1480	26	10.3	+	2.52	1.11E-05	1.26E-03
		regulation of programmed cell death (GO:0043067)	1655	29	11.52	+	2.52	3.30E-06	5.25E-04
		regulation of apoptotic process (GO:0042981)	1604	28	11.16	+	2.51	5.40E-06	7.43E-04
		positive regulation of signal transduction (GO:0009967)	1665	29	11.59	+	2.5	3.72E-06	5.56E-04
		regulation of developmental process (GO:0050793)	2646	46	18.42	+	2.5	2.02E-09	1.95E-06
		negative regulation of apoptotic process (GO:0043066)	981	17	6.83	+	2.49	4.94E-04	2.43E-02
		positive regulation of protein metabolic process (GO:0051247)	1333	23	9.28	+	2.48	5.02E-05	4.74E-03
		negative regulation of biosynthetic process (GO:0009890)	2147	37	14.94	+	2.48	1.56E-07	5.59E-05
		positive regulation of transcription by RNA polymerase II (GO:0045944)	1278	22	8.89	+	2.47	7.70E-05	6.34E-03
		neurogenesis (GO:0022008)	1460	25	10.16	+	2.46	2.57E-05	2.64E-03
		regulation of intracellular signal transduction (GO:1902531)	1754	30	12.21	+	2.46	3.53E-06	5.38E-04
		negative regulation of signal transduction (GO:0009968)	1355	23	9.43	+	2.44	6.44E-05	5.80E-03
		negative regulation of cellular biosynthetic process (GO:0031327)	2124	36	14.78	+	2.44	5.28E-07	1.31E-04
		negative regulation of macromolecule biosynthetic process (GO:0010558)	2065	35	14.37	+	2.44	8.12E-07	1.65E-04
		negative regulation of response to stimulus (GO:0048585)	1781	30	12.4	+	2.42	7.11E-06	8.98E-04
		negative regulation of nucleobase-containing compound metabolic process (GO:0045934)	1485	25	10.34	+	2.42	5.57E-05	5.17E-03
		negative regulation of programmed cell death (GO:0043069)	1011	17	7.04	+	2.42	6.92E-04	3.20E-02
		animal organ development (GO:0048513)	2942	49	20.48	+	2.39	2.32E-09	2.10E-06
		negative regulation of cellular metabolic process (GO:0031324)	2587	43	18.01	+	2.39	3.56E-08	1.61E-05
		negative regulation of nitrogen compound metabolic process (GO:0051172)	2288	38	15.92	+	2.39	3.07E-07	8.61E-05
		phosphate-containing compound metabolic process (GO:0006796)	1747	29	12.16	+	2.39	1.24E-05	1.39E-03
		macromolecule catabolic process (GO:0009057)	971	16	6.76	+	2.37	1.23E-03	4.71E-02
		phosphorus metabolic process (GO:0006793)	1769	29	12.31	+	2.36	1.45E-05	1.59E-03
		positive regulation of signaling (GO:0023056)	1892	31	13.17	+	2.35	6.66E-06	8.55E-04
		homeostatic process (GO:0042592)	1534	25	10.68	+	2.34	7.28E-05	6.16E-03
		negative regulation of metabolic process (GO:0009892)	2967	48	20.65	+	2.32	1.38E-08	8.48E-06
		system development (GO:0048731)	3519	56	24.49	+	2.29	5.23E-10	8.06E-07
		regulation of organelle organization (GO:0033043)	1196	19	8.32	+	2.28	8.49E-04	3.71E-02
		positive regulation of cell communication (GO:0010647)	1891	30	13.16	+	2.28	1.65E-05	1.79E-03
		epithelium development (GO:0060429)	1205	19	8.39	+	2.27	9.00E-04	3.88E-02
		nervous system development (GO:0007399)	2096	33	14.59	+	2.26	9.77E-06	1.13E-03
		negative regulation of macromolecule metabolic process (GO:0010605)	2733	43	19.02	+	2.26	1.83E-07	5.87E-05
		positive regulation of molecular function (GO:0044093)	1287	20	8.96	+	2.23	7.21E-04	3.25E-02
		proteolysis (GO:0006508)	1225	19	8.53	+	2.23	1.03E-03	4.17E-02
		negative regulation of cellular process (GO:0048523)	5040	78	35.08	+	2.22	3.76E-14	5.79E-10
		regulation of transcription by RNA polymerase II (GO:0006357)	2470	38	17.19	+	2.21	1.98E-06	3.43E-04
		cell surface receptor signaling pathway (GO:0007166)	1900	29	13.22	+	2.19	5.94E-05	5.42E-03
		protein metabolic process (GO:0019538)	3613	55	25.15	+	2.19	4.20E-09	3.24E-06
		positive regulation of response to stimulus (GO:0048584)	2371	36	16.5	+	2.18	5.29E-06	7.40E-04
		positive regulation of developmental process (GO:0051094)	1515	23	10.54	+	2.18	5.46E-04	2.61E-02
		regulation of signaling (GO:0023051)	3542	53	24.65	+	2.15	2.41E-08	1.20E-05
		positive regulation of DNA-templated transcription (GO:0045893)	1609	24	11.2	+	2.14	4.27E-04	2.24E-02
		positive regulation of RNA biosynthetic process (GO:1902680)	1612	24	11.22	+	2.14	4.33E-04	2.26E-02
		negative regulation of biological process (GO:0048519)	5522	82	38.43	+	2.13	5.76E-14	4.43E-10
		positive regulation of RNA metabolic process (GO:0051254)	1757	26	12.23	+	2.13	2.34E-04	1.46E-02
		positive regulation of macromolecule metabolic process (GO:0010604)	3461	51	24.09	+	2.12	7.05E-08	2.78E-05
		positive regulation of nucleobase-containing compound metabolic process (GO:0045935)	1973	29	13.73	+	2.11	9.66E-05	7.26E-03
		regulation of multicellular organismal process (GO:0051239)	3270	48	22.76	+	2.11	2.46E-07	7.44E-05
		regulation of cell communication (GO:0010646)	3543	52	24.66	+	2.11	5.17E-08	2.15E-05
		multicellular organism development (GO:0007275)	4310	63	30	+	2.1	9.33E-10	1.10E-06
		positive regulation of metabolic process (GO:0009893)	3808	55	26.5	+	2.08	3.48E-08	1.62E-05
		regulation of catalytic activity (GO:0050790)	1599	23	11.13	+	2.07	8.23E-04	3.62E-02
		positive regulation of nitrogen compound metabolic process (GO:0051173)	2999	43	20.87	+	2.06	2.37E-06	3.89E-04
		positive regulation of cellular metabolic process (GO:0031325)	3427	49	23.85	+	2.05	4.39E-07	1.13E-04
		regulation of DNA-templated transcription (GO:0006355)	3185	45	22.17	+	2.03	2.31E-06	3.87E-04
		regulation of RNA biosynthetic process (GO:2001141)	3196	45	22.24	+	2.02	2.41E-06	3.90E-04
		regulation of signal transduction (GO:0009966)	3065	43	21.33	+	2.02	5.21E-06	7.43E-04
		regulation of macromolecule metabolic process (GO:0060255)	6031	82	41.98	+	1.95	8.15E-12	2.51E-08
		response to stress (GO:0006950)	3310	45	23.04	+	1.95	6.23E-06	8.12E-04
		regulation of primary metabolic process (GO:0080090)	5594	76	38.93	+	1.95	1.32E-10	3.40E-07
		regulation of metabolic process (GO:0019222)	6551	89	45.59	+	1.95	4.00E-13	2.05E-09
		regulation of gene expression (GO:0010468)	4736	64	32.96	+	1.94	1.53E-08	8.75E-06
		regulation of nitrogen compound metabolic process (GO:0051171)	5404	73	37.61	+	1.94	5.78E-10	8.09E-07
		organonitrogen compound metabolic process (GO:1901564)	4669	63	32.5	+	1.94	2.34E-08	1.20E-05
		regulation of RNA metabolic process (GO:0051252)	3505	47	24.39	+	1.93	6.10E-06	8.03E-04
		regulation of macromolecule biosynthetic process (GO:0010556)	4863	65	33.85	+	1.92	2.05E-08	1.09E-05
		regulation of biosynthetic process (GO:0009889)	5065	67	35.25	+	1.9	1.19E-08	7.99E-06
		regulation of response to stimulus (GO:0048583)	4094	54	28.49	+	1.9	1.01E-06	2.00E-04
		positive regulation of macromolecule biosynthetic process (GO:0010557)	2579	34	17.95	+	1.89	2.08E-04	1.34E-02
		regulation of cellular metabolic process (GO:0031323)	5927	78	41.25	+	1.89	3.14E-10	6.05E-07
		regulation of cellular biosynthetic process (GO:0031326)	5021	66	34.95	+	1.89	3.05E-08	1.47E-05
		regulation of cellular component organization (GO:0051128)	2595	34	18.06	+	1.88	2.25E-04	1.42E-02
		positive regulation of biosynthetic process (GO:0009891)	2707	35	18.84	+	1.86	2.73E-04	1.64E-02
		regulation of nucleobase-containing compound metabolic process (GO:0019219)	3806	49	26.49	+	1.85	8.08E-06	9.87E-04
		positive regulation of cellular biosynthetic process (GO:0031328)	2679	34	18.65	+	1.82	4.39E-04	2.26E-02
		regulation of biological quality (GO:0065008)	2997	37	20.86	+	1.77	5.07E-04	2.47E-02
		anatomical structure development (GO:0048856)	5507	67	38.33	+	1.75	4.50E-07	1.14E-04
		developmental process (GO:0032502)	5880	71	40.92	+	1.73	1.82E-07	5.96E-05
		macromolecule metabolic process (GO:0043170)	5835	70	40.61	+	1.72	2.99E-07	8.52E-05
		cell differentiation (GO:0030154)	3847	45	26.77	+	1.68	2.52E-04	1.56E-02
		cellular developmental process (GO:0048869)	3848	45	26.78	+	1.68	2.53E-04	1.56E-02
		positive regulation of biological process (GO:0048518)	6391	74	44.48	+	1.66	5.98E-07	1.42E-04
		positive regulation of cellular process (GO:0048522)	5901	68	41.07	+	1.66	3.43E-06	5.39E-04
		transport (GO:0006810)	3520	40	24.5	+	1.63	1.23E-03	4.72E-02
		nitrogen compound metabolic process (GO:0006807)	6351	72	44.2	+	1.63	2.36E-06	3.90E-04
		primary metabolic process (GO:0044238)	6912	78	48.11	+	1.62	6.81E-07	1.54E-04
		localization (GO:0051179)	4409	48	30.69	+	1.56	1.07E-03	4.29E-02
		cellular component organization (GO:0016043)	5478	59	38.13	+	1.55	2.22E-04	1.41E-02
		organic substance metabolic process (GO:0071704)	7637	82	53.15	+	1.54	2.08E-06	3.56E-04
		metabolic process (GO:0008152)	8051	85	56.03	+	1.52	1.90E-06	3.33E-04
		cellular component organization or biogenesis (GO:0071840)	5691	60	39.61	+	1.51	2.81E-04	1.67E-02
		regulation of cellular process (GO:0050794)	11558	115	80.44	+	1.43	1.19E-08	8.30E-06
		cellular metabolic process (GO:0044237)	6463	64	44.98	+	1.42	1.26E-03	4.79E-02
		regulation of biological process (GO:0050789)	12183	117	84.79	+	1.38	7.43E-08	2.86E-05
		multicellular organismal process (GO:0032501)	7704	73	53.62	+	1.36	1.20E-03	4.63E-02
		biological regulation (GO:0065007)	12576	117	87.53	+	1.34	9.58E-07	1.92E-04
		cellular process (GO:0009987)	15465	129	107.64	+	1.2	8.13E-05	6.46E-03
		sensory perception of smell (GO:0007608)	1162	0	8.09	-	< 0.01	4.07E-04	2.16E-02
		sensory perception of chemical stimulus (GO:0007606)	1262	0	8.78	-	< 0.01	1.78E-04	1.18E-02
