# Supplementary material for: An ALS-associated mutation dysregulates microglia-derived extracellular microRNAs in a sex-specific manner
Source: Dis Model Mech. 2024 May 29;17(5):dmm050638. doi: 10.1242/dmm.050638 (PMC11152562; doi:10.1242/dmm.050638)
Supplement: Table S8. [file dmm-17-050638-TableS8.xlsx]

## Sheet: Table S8
RNALocate ID	RNA Symbol	Tissue/Cell Line	Subcellular Localization
RLID:01001886	mmu-miR-16-5p	Liver cells	Nucleus
RLID:01001887	mmu-miR-16-5p	Liver cells	Nucleus
RLID:11002067	mmu-miR-16-5p	Conditioned medium of E13 SMG	Exosome
RLID:11002068	mmu-miR-16-5p	Serum	Exosome
RLID:11002069	mmu-miR-16-5p	Mast cells	Exosome
RLID:11002070	mmu-miR-16-5p	B6 BMDCs	Exosome
RLID:11002071	mmu-miR-16-5p	Mouse hypothalamic neuronal cell line (GT1-7)	Exosome
RLID:11002072	mmu-miR-16-5p	Bone marrow-derived macrophages	Exosome
RLID:11002073	mmu-miR-16-5p	Embryonic stem cells	Microvesicle
RLID:21000276	mmu-miR-16-5p	Neuron ball cultures	Cell body
RLID:01001507	mmu-miR-99a-5p	Heart tissue (subsarcolemmal and interfibrillar)	Mitochondrion
RLID:01001508	mmu-miR-99a-5p	Liver cells	Nucleus
RLID:11001091	mmu-miR-99a-5p	Conditioned medium of E13 SMG	Exosome
RLID:11001092	mmu-miR-99a-5p	Mouse hypothalamic neuronal cell line (GT1-7)	Exosome
RLID:11001093	mmu-miR-99a-5p	Bone marrow-derived macrophages	Exosome
RLID:21000219	mmu-miR-99a-5p	ForeBrain	Postsynaptic density
RLID:21000220	mmu-miR-99a-5p	ForeBrain	Synaptoneurosome
RLID:11001232	mmu-miR-191-5p	Conditioned medium of E13 SMG	Exosome
RLID:11001233	mmu-miR-191-5p	Serum	Exosome
RLID:11001234	mmu-miR-191-5p	Mast cells	Exosome
RLID:11001235	mmu-miR-191-5p	B6 BMDCs	Exosome
RLID:11001236	mmu-miR-191-5p	Mouse hypothalamic neuronal cell line (GT1-7)	Exosome
RLID:11001237	mmu-miR-191-5p	Bone marrow-derived macrophages	Exosome
RLID:11001238	mmu-miR-191-5p	Dendritic cells|T cells	Extracellular vesicle
RLID:21000256	mmu-miR-191-5p	DRG neurons	Axon
